# Supplementary material for: Evolutionary dynamics of endogenous densoviruses NS1 proteins reveal ancient codivergence with their Platyhelminth hosts
Source: Microbiol Spectr. 2026 Feb 27;14(4):e03441-25. doi: 10.1128/spectrum.03441-25 (PMC13055364; doi:10.1128/spectrum.03441-25)
Supplement: Tables S1 — A data set of 126 platyhelminth genomes from NCBI, highlighting a subset of 13 genomes containing NS1 sequences, which includes 15 duplicate entries defined by identical NS1 ORF sequences. [file spectrum.03441-25-s0002.xlsx]

## Sheet: Sheet1
Table S1:A dataset of 126 platyhelminth genomes from NCBI, highlighting a subset of 13 genomes containing NS1 sequences, which includes 15 duplicate entries defined by identical NS1 ORF sequences.
A Dataset of 126 Platyhelminth Genomes from NCBI.					13 Platyhelminth Genomes with NS1 Sequences
GenBank	Scientific name	order	family	Genus	GenBank	Number of sequences containing NS1	Scientific name	order	family	Genus
GCA_000237925.5	Schistosoma mansoni	Strigeidida	Schistosomatidae (blood flukes)	Schistosoma	GCA_000237925.2	1	Schistosoma mansoni	Strigeidida	Schistosomatidae (blood flukes)	Schistosoma
GCA_000469805.3	Hymenolepis microstoma	Cyclophyllidea	Hymenolepididae	Hymenolepis	GCA_003604175.2	3	Clonorchis sinensis (oriental liver fluke)	Opisthorchiida	Opisthorchiidae	Clonorchis
GCA_022537955.1	Schmidtea mediterranea (freshwater planarian)	Tricladida	Dugesiidae	Schmidtea	GCA_944474145.2	6	Dicrocoelium dendriticum	Plagiorchiida	Dicrocoeliidae	Dicrocoelium
GCA_000237925.2	Schistosoma mansoni	Strigeidida	Schistosomatidae (blood flukes)	Schistosoma	GCA_944470205.2	6	Schistosoma margrebowiei	Strigeidida	Schistosomatidae (blood flukes)	Schistosoma
GCA_025215515.1	Schistosoma japonicum	Strigeidida	Schistosomatidae (blood flukes)	Schistosoma	GCA_944470405.2	2	Schistosoma mattheei	Strigeidida	Schistosomatidae (blood flukes)	Schistosoma
GCA_003604175.2	Clonorchis sinensis (oriental liver fluke)	Opisthorchiida	Opisthorchiidae	Clonorchis	GCA_000469725.3	17	Echinococcus multilocularis	Cyclophyllidea	Taeniidae	Echinococcus
GCA_000699445.3	Schistosoma haematobium	Strigeidida	Schistosomatidae (blood flukes)	Schistosoma	GCA_001693035.2	1	Taenia asiatica (Asian tapeworm	Cyclophyllidea	Taeniidae	Taenia
GCA_001923025.3	Taenia multiceps	Cyclophyllidea	Taeniidae	Taenia	GCA_008508345.1	8	Paragonimus westermani	Plagiorchiida	Troglotrematidae	Paragonimus
GCA_944470425.2	Schistosoma bovis	Strigeidida	Schistosomatidae (blood flukes)	Schistosoma	GCA_000715545.1	11	Opisthorchis viverrini (Southeast Asian liver fluke)	Opisthorchiida	Opisthorchiidae	Opisthorchis
GCA_944472135.2	Trichobilharzia regenti (bird nasal schistosome)	Strigeidida	Schistosomatidae (blood flukes)	Trichobilharzia	GCA_021556725.1	21	Echinococcus granulosus	Cyclophyllidea	Taeniidae	Echinococcus
GCA_944472155.2	Trichobilharzia szidati	Strigeidida	Schistosomatidae (blood flukes)	Trichobilharzia	GCF-000237925.1	1	Schistosoma mansoni	Strigeidida	Schistosomatidae (blood flukes)	Schistosoma
GCA_944470395.2	Schistosoma turkestanicum	Strigeidida	Schistosomatidae (blood flukes)	Schistosoma	GCF-000524195.1	1	Echinococcus granulosus	Cyclophyllidea	Taeniidae	Echinococcus
GCA_944474145.2	Dicrocoelium dendriticum	Plagiorchiida	Dicrocoeliidae	Dicrocoelium	GCF-000715545.1	10	Opisthorchis viverrini	Opisthorchiida	Opisthorchiidae	Opisthorchis
GCA_034768735.1	Schistosoma mekongi	Strigeidida	Schistosomatidae (blood flukes)	Schistosoma
GCA_023968675.1	Taenia pisiformis	Cyclophyllidea	Taeniidae	Taenia
GCA_944470415.2	Schistosoma rodhaini	Strigeidida	Schistosomatidae (blood flukes)	Schistosoma	15 duplicate entries with identical NS1 ORF sequences.
GCA_944470205.2	Schistosoma margrebowiei	Strigeidida	Schistosomatidae (blood flukes)	Schistosoma	1	OX104027_1_1	OX104027_1_2
GCA_944470555.2	Heterobilharzia americana	Strigeidida	Schistosomatidae (blood flukes)	Heterobilharzia	2	LN901855_1_2	LN901855_1_3	LN901855_1_4
GCA_944470375.2	Schistosoma guineensis	Strigeidida	Schistosomatidae (blood flukes)	Schistosoma	3	OX103944_1_1	OX103944_1_2
GCA_946903255.1	Schistosoma spindale	Strigeidida	Schistosomatidae (blood flukes)	Schistosoma	4	CM038614_1_1	CM038614_1_2	CM038614_1_3	CM038614_1_4	CM038614_1_6	JAIKUZ010000023_1_1	CM038613_1_3
GCA_944470365.2	Schistosoma intercalatum	Strigeidida	Schistosomatidae (blood flukes)	Schistosoma	5	JAIKUZ010000010_1_3	CM038615_1_4
GCA_944474815.3	Schistosoma curassoni	Strigeidida	Schistosomatidae (blood flukes)	Schistosoma	6	NW_008751665_1_1	KL596627_1_1
GCA_944470405.2	Schistosoma mattheei	Strigeidida	Schistosomatidae (blood flukes)	Schistosoma	7	NW_008756266_1_1	KL601228_1_1
GCA_001938525.1	Dugesia japonica	Tricladida	Dugesiidae	Dugesia	8	NW_008756167_1_1	KL601129_1_1
GCA_000524195.1	Echinococcus granulosus	Cyclophyllidea	Taeniidae	Echinococcus	9	NW_008751928_1_1	KL596890_1_1
GCA_948099385.1	Fasciola hepatica (liver fluke)	Plagiorchiida	Fasciolidae	Fasciola	10	NW_008753375_1_1	KL598337_1_1
GCA_018104335.1	Fasciola gigantica	Plagiorchiida	Fasciolidae	Fasciola	11	NW_008751800_1_3	KL596762_1_3
GCA_002269645.1	Macrostomum lignano	Macrostomida	Macrostomidae	Macrostomum	12	NW_008751809_1_1	KL596771_1_1
GCA_000469725.3	Echinococcus multilocularis	Cyclophyllidea	Taeniidae	Echinococcus	13	NW_017386658_1_1	CABG01000672_1_1
GCA_019097775.1	Moniezia expansa (sheep tapeworm)	Cyclophyllidea	Anoplocephalidae	Moniezia	14	NW_008753487_1_1	KL598449_1_1
GCA_001870725.1	Taenia solium (pork tapeworm)	Cyclophyllidea	Taeniidae	Taenia	15	NW_008752250_1_1	KL597212_1_1
GCA_001693035.2	Taenia asiatica (Asian tapeworm)	Cyclophyllidea	Taeniidae	Taenia
GCA_008360955.1	Fasciolopsis buski	Plagiorchiida	Fasciolidae	Fasciolopsis
GCA_008508345.1	Paragonimus westerman	Plagiorchiida	Troglotrematidae	Paragonimus
GCA_000715545.1	Opisthorchis viverrini (Southeast Asian liver fluke)	Opisthorchiida	Opisthorchiidae	Opisthorchis
GCA_017591395.1	Schistocephalus solidus	Diphyllobothriidea	Diphyllobothriidae	Schistocephalus
GCA_959609185.1	Schmidtea polychroa	Tricladida	Dugesiidae	Schmidtea
GCA_900604375.1	Mesocestoides corti	Cyclophyllidea	Mesocestoididae	Mesocestoides
GCA_036362985.1	Ligula intestinalis	Diphyllobothriidea	Diphyllobothriidae	Ligula
GCA_902702965.1	Spirometra erinaceieuropaei	Diphyllobothriidea	Diphyllobothriidae	Spirometra
GCA_001938485.1	Girardia tigrina	Tricladida	Dugesiidae	Girardia
GCA_023375655.1	Taenia crassiceps	Cyclophyllidea	Taeniidae	Taenia
GCA_036345935.2	Taenia hydatigena	Cyclophyllidea	Taeniidae	Taenia
GCA_001693075.2	Taenia saginata (beef tapeworm)	Cyclophyllidea	Taeniidae	Taenia
GCA_900708905.1	Hymenolepis diminuta (rat tapeworm)	Cyclophyllidea	Hymenolepididae	Hymenolepis
GCA_004794785.1	Opisthorchis felineus (cat liver fluke)	Opisthorchiida	Opisthorchiidae	Opisthorchis
GCA_000715275.1	Gyrodactylus salaris (gyrodactylosis fluke)	Gyrodactylidea	Gyrodactylidae	Gyrodactylus
GCA_900617975.1	Rodentolepis nana	Cyclophyllidea	Hymenolepididae	Rodentolepis
GCA_017562135.1	Dipylidium caninum	Cyclophyllidea	Dipylidiidae	Dipylidium
GCA_029291075.1	Eudiplozoon nipponicum	Mazocraeidea	Diplozoidae	Eudiplozoon
GCA_013368495.1	Paragonimus heterotremus	Plagiorchiida	Troglotrematidae	Paragonimus
GCA_014338405.1	Paragonimus skrjabini miyazakii	Plagiorchiida	Troglotrematidae	Paragonimus
GCA_900622495.1	Hydatigera taeniaeformis	Cyclophyllidea	Taeniidae	Hydatigera
GCA_900618425.1	Echinostoma caproni	Plagiorchiida	Echinostomatidae	Echinostoma
GCA_900617775.1	Dibothriocephalus latus (broad fish tapeworm)	Diphyllobothriidea	Diphyllobothriidae	Dibothriocephalus
GCA_950097015.1	Macrostomum hystrix	Macrostomida	Macrostomidae	Macrostomum
GCA_950096795.1	Macrostomum cliftonense	Macrostomida	Macrostomidae	Macrostomum
GCA_030710315.1	Anomotaenia brevis	Cyclophyllidea	Dilepididae	Anomotaenia
GCA_025895645.1	Cardicola forsteri	Strigeidida	Aporocotylidae	Cardicola
GCA_028672205.1	Proteocephalus fallax	Proteocephalidea	Proteocephalidae	Proteocephalus
GCA_907163375.1	Prostheceraeus crozeri	Polycladida	Euryleptidae	Prostheceraeus
GCA_012064415.1	Gyrodactylus bullatarudis	Gyrodactylidea	Gyrodactylidae	Gyrodactylus
GCA_013407085.1	Atriophallophorus winterbourni	Plagiorchiida	Microphallidae	Atriophallophorus
GCA_034780395.1	Vannuccia rotundouncinata	Proseriata	Coelogynoporidae	Vannuccia
GCA_034780555.1	Coelogynopora nodosa	Proseriata	Coelogynoporidae	Coelogynopora
GCA_036023295.1	Invenusta paracnida	Proseriata	Coelogynoporidae	Invenusta
GCA_014220965.1	Paragonimus kellicotti	Plagiorchiida	Troglotrematidae	Paragonimus
GCA_037834085.1	Bipalium vagum	Plagiorchiida	Troglotrematidae	Bipalium
GCA_034780595.1	Parotoplana pacifica	Proseriata	Otoplanidae	Parotoplana
GCA_032274565.1	Nematoplana nigrocapitula	Proseriata	Nematoplanidae	Nematoplana
GCA_016432935.1	Benedenia humboldti	Capsalidea	Capsalidae	Benedenia
GCA_036784945.1	Monocelis spectator	Proseriata	Monocelididae	Monocelis
GCA_900617795.1	Protopolystoma xenopodis	Polystomatidea	Polystomatidae	Protopolystoma
GCA_900683695.1	Echinococcus oligarthrus	Cyclophyllidea	Taeniidae	Echinococcus
GCA_036026455.1	Americanaplana fernaldi	Proseriata	Otoplanidae	Americanaplana
GCA_036873645.1	Minona dolichovesicula	Proseriata	Monocelididae	Minona
GCA_037951405.1	Platydemus manokwari	Tricladida	Geoplanidae	Platydemus
GCA_021461655.1	Schistosoma japonicum	Strigeidida	Schistosomatidae (blood flukes)	Schistosoma
GCA_021556725.1	Echinococcus granulosus	Cyclophyllidea	Taeniidae	Echinococcus
GCA_944470465.2	Schistosoma haematobium	Strigeidida	Schistosomatidae (blood flukes)	Schistosoma
GCA_944470455.2	Schistosoma haematobium	Strigeidida	Schistosomatidae (blood flukes)	Schistosoma
GCA_944470445.2	Schistosoma bovis	Strigeidida	Schistosomatidae (blood flukes)	Schistosoma
GCA_944470435.2	Schistosoma rodhaini	Strigeidida	Schistosomatidae (blood flukes)	Schistosoma
GCA_944470545.2	Heterobilharzia americana	Strigeidida	Schistosomatidae (blood flukes)	Heterobilharzia
GCA_944470385.2	Schistosoma intercalatum	Strigeidida	Schistosomatidae (blood flukes)	Schistosoma
GCA_002600895.1	Schmidtea mediterranea (freshwater planarian)	Tricladida	Dugesiidae	Schmidtea
GCA_000181075.1	Schmidtea mediterranea (freshwater planarian)	Tricladida	Dugesiidae	Schmidtea
GCA_000691995.1	Schmidtea mediterranea (freshwater planarian)	Tricladida	Dugesiidae	Schmidtea
GCA_000572305.1	Schmidtea mediterranea (freshwater planarian)	Tricladida	Dugesiidae	Schmidtea
GCA_006368765.1	Schistosoma japonicum	Strigeidida	Schistosomatidae (blood flukes)	Schistosoma
GCA_000151775.1	Schistosoma japonicum	Strigeidida	Schistosomatidae (blood flukes)	Schistosoma
GCA_900302435.1	Fasciola hepatica (liver fluke)	Plagiorchiida	Fasciolidae	Fasciola
GCA_002763495.2	Fasciola hepatica (liver fluke)	Plagiorchiida	Fasciolidae	Fasciola
GCA_000947175.1	Fasciola hepatica (liver fluke)	Plagiorchiida	Fasciolidae	Fasciola
GCA_000824725.2	Fasciola hepatica (liver fluke)	Plagiorchiida	Fasciolidae	Fasciola
GCA_006461475.1	Fasciola gigantica	Plagiorchiida	Fasciolidae	Fasciola
GCA_002867515.3	Fasciola gigantica	Plagiorchiida	Fasciolidae	Fasciola
GCA_034768655.1	Fasciola gigantica	Plagiorchiida	Fasciolidae	Fasciola
GCA_030506585.1	Fasciola gigantica	Plagiorchiida	Fasciolidae	Fasciola
GCA_001188465.1	Macrostomum lignano	Macrostomida	Macrostomidae	Macrostomum
GCA_000236345.1	Clonorchis sinensis (oriental liver fluke)	Opisthorchiida	Opisthorchiidae	Clonorchis
GCA_002221735.1	Taenia solium (pork tapeworm)	Cyclophyllidea	Taeniidae	Taenia
GCA_002082475.1	Taenia solium (pork tapeworm)	Cyclophyllidea	Taeniidae	Taenia
GCA_900618005.1	Taenia asiatica (Asian tapeworm)	Cyclophyllidea	Taeniidae	Taenia
GCA_015252655.1	Paragonimus westermani	Plagiorchiida	Troglotrematidae	Paragonimus
GCA_001990785.1	Opisthorchis viverrini (Southeast Asian liver fluke）	Opisthorchiida	Opisthorchiidae	Opisthorchis
GCA_003958945.1	Schistosoma bovis	Strigeidida	Schistosomatidae (blood flukes)	Schistosoma
GCA_900618435.1	Schistocephalus solidus	Diphyllobothriidea	Diphyllobothriidae	Schistocephalus
GCA_000951995.1	Spirometra erinaceieuropaei	Diphyllobothriidea	Diphyllobothriidae	Spirometra
GCA_037952815.1	Dicrocoelium dendriticum	Plagiorchiida	Dicrocoeliidae	Dicrocoelium
GCA_037953325.1	Dicrocoelium dendriticum	Plagiorchiida	Dicrocoeliidae	Dicrocoelium
GCA_902177915.1	Hymenolepis diminuta (rat tapeworm)	Cyclophyllidea	Hymenolepididae	Hymenolepis
GCA_900618445.1	Hymenolepis diminuta (rat tapeworm)	Cyclophyllidea	Hymenolepididae	Hymenolepis
GCA_900618515.1	Trichobilharzia regenti (bird nasal schistosome)	Strigeidida	Schistosomatidae (blood flukes)	Trichobilharzia
GCA_000950715.1	Dicrocoelium dendriticum	Plagiorchiida	Dicrocoeliidae	Dicrocoelium
GCA_028455885.1	Dipylidium caninum	Cyclophyllidea	Dipylidiidae	Dipylidium
GCA_028456195.1	Dipylidium caninum	Cyclophyllidea	Dipylidiidae	Dipylidium
GCA_907275115.1	Schistosoma curassoni	Strigeidida	Schistosomatidae (blood flukes)	Schistosoma
GCA_900618395.1	Schistosoma margrebowiei	Strigeidida	Schistosomatidae (blood flukes)	Schistosoma
GCA_900618015.1	Schistosoma curassoni	Strigeidida	Schistosomatidae (blood flukes)	Schistosoma
GCA_900617995.1	Schistosoma mattheei	Strigeidida	Schistosomatidae (blood flukes)	Schistosoma
GCA_900004735.1	Echinococcus canadensis	Cyclophyllidea	Taeniidae	Echinococcus
GCF-000237925.1	Schistosoma mansoni	Strigeidida	Schistosomatidae (blood flukes)	Schistosoma
GCF-000699445.3	Schistosoma haematobium	Strigeidida	Schistosomatidae (blood flukes)	Schistosoma
GCF-000524195.1	Echinococcus granulosus	Cyclophyllidea	Taeniidae	Echinococcus
GCF-000715545.1	Opisthorchis viverrini	Opisthorchiida	Opisthorchiidae	Opisthorchis
