# Supplementary material for: Evolutionary dynamics of endogenous densoviruses NS1 proteins reveal ancient codivergence with their Platyhelminth hosts
Source: Microbiol Spectr. 2026 Feb 27;14(4):e03441-25. doi: 10.1128/spectrum.03441-25 (PMC13055364; doi:10.1128/spectrum.03441-25)
Supplement: Tables S2 — The taxonomic classification (order, family, genus, and species) of the Platyhelminthes hosts harboring the Densovirus NS1 proteins. [file spectrum.03441-25-s0003.xlsx]

## Sheet: Sheet1
Table S2:The taxonomic classification (order, family, genus, and species) of the Platyhelminthes hosts harboring the Densovirus NS1 proteins.
	Densovirus NS1 proteins	Length	Genbank	order	family	genus	species
1	CABG01000672_1_1	654	GCA-000237925.2	Strigeidida	Schistosomatidae (blood flukes)	Schistosoma	Schistosoma mansoni
2	LN901855_1_1	1161	GCA-000469725.3	Cyclophyllidea	Taeniidae	Echinococcus	Echinococcus multilocularis
3	LN902264_1_1	977	GCA-000469725.3	Cyclophyllidea	Taeniidae	Echinococcus	Echinococcus multilocularis
4	LN901937_1_1	890	GCA-000469725.3	Cyclophyllidea	Taeniidae	Echinococcus	Echinococcus multilocularis
5	LN901900_1_2	841	GCA-000469725.3	Cyclophyllidea	Taeniidae	Echinococcus	Echinococcus multilocularis
6	LN902849_1_1	819	GCA-000469725.3	Cyclophyllidea	Taeniidae	Echinococcus	Echinococcus multilocularis
7	LN902178_1_1	795	GCA-000469725.3	Cyclophyllidea	Taeniidae	Echinococcus	Echinococcus multilocularis
8	LN902515_1_1	764	GCA-000469725.3	Cyclophyllidea	Taeniidae	Echinococcus	Echinococcus multilocularis
9	LN902849_1_2	714	GCA-000469725.3	Cyclophyllidea	Taeniidae	Echinococcus	Echinococcus multilocularis
10	LN901860_1_1	713	GCA-000469725.3	Cyclophyllidea	Taeniidae	Echinococcus	Echinococcus multilocularis
11	LN902600_1_1	678	GCA-000469725.3	Cyclophyllidea	Taeniidae	Echinococcus	Echinococcus multilocularis
12	LN902124_1_3	653	GCA-000469725.3	Cyclophyllidea	Taeniidae	Echinococcus	Echinococcus multilocularis
13	LN902502_1_1	604	GCA-000469725.3	Cyclophyllidea	Taeniidae	Echinococcus	Echinococcus multilocularis
14	LN901900_1_1	560	GCA-000469725.3	Cyclophyllidea	Taeniidae	Echinococcus	Echinococcus multilocularis
15	LN901789_1_1	448	GCA-000469725.3	Cyclophyllidea	Taeniidae	Echinococcus	Echinococcus multilocularis
16	LN901855_1_4	357	GCA-000469725.3	Cyclophyllidea	Taeniidae	Echinococcus	Echinococcus multilocularis
17	LN901855_1_3	357	GCA-000469725.3	Cyclophyllidea	Taeniidae	Echinococcus	Echinococcus multilocularis
18	LN901855_1_2	357	GCA-000469725.3	Cyclophyllidea	Taeniidae	Echinococcus	Echinococcus multilocularis
19	KL596890_1_2	1290	GCA-000715545.1	Opisthorchiida	Opisthorchiidae	Opisthorchis	Opisthorchis viverrini
20	KL597212_1_1	779	GCA-000715545.1	Opisthorchiida	Opisthorchiidae	Opisthorchis	Opisthorchis viverrini
21	KL598449_1_1	730	GCA-000715545.1	Opisthorchiida	Opisthorchiidae	Opisthorchis	Opisthorchis viverrini
22	KL596890_1_3	449	GCA-000715545.1	Opisthorchiida	Opisthorchiidae	Opisthorchis	Opisthorchis viverrini
23	KL596771_1_1	440	GCA-000715545.1	Opisthorchiida	Opisthorchiidae	Opisthorchis	Opisthorchis viverrini
24	KL596762_1_3	423	GCA-000715545.1	Opisthorchiida	Opisthorchiidae	Opisthorchis	Opisthorchis viverrini
25	KL598337_1_1	420	GCA-000715545.1	Opisthorchiida	Opisthorchiidae	Opisthorchis	Opisthorchis viverrini
26	KL596890_1_1	377	GCA-000715545.1	Opisthorchiida	Opisthorchiidae	Opisthorchis	Opisthorchis viverrini
27	KL601129_1_1	361	GCA-000715545.1	Opisthorchiida	Opisthorchiidae	Opisthorchis	Opisthorchis viverrini
28	KL601228_1_1	356	GCA-000715545.1	Opisthorchiida	Opisthorchiidae	Opisthorchis	Opisthorchis viverrini
29	KL596627_1_1	338	GCA-000715545.1	Opisthorchiida	Opisthorchiidae	Opisthorchis	Opisthorchis viverrini
30	LWMJ02000172_1_1	496	GCA-001693035.2	Cyclophyllidea	Taeniidae	Taenia	Taenia asiatica
31	CM030370_1_1	1344	GCA-003604175.2	Opisthorchiida	Opisthorchiidae	Clonorchis	Clonorchis sinensis
32	CM030374_1_1	965	GCA-003604175.2	Opisthorchiida	Opisthorchiidae	Clonorchis	Clonorchis sinensis
33	CM030370_1_2	602	GCA-003604175.2	Opisthorchiida	Opisthorchiidae	Clonorchis	Clonorchis sinensis
34	QNGE01014160_1_1	1719	GCA-008508345.1	Plagiorchiida	Troglotrematidae	Paragonimus	Paragonimus westermani
35	QNGE01012425_1_1	1365	GCA-008508345.1	Plagiorchiida	Troglotrematidae	Paragonimus	Paragonimus westermani
36	QNGE01000737_1_1	1159	GCA-008508345.1	Plagiorchiida	Troglotrematidae	Paragonimus	Paragonimus westermani
37	QNGE01012425_1_2	912	GCA-008508345.1	Plagiorchiida	Troglotrematidae	Paragonimus	Paragonimus westermani
38	QNGE01015279_1_2	853	GCA-008508345.1	Plagiorchiida	Troglotrematidae	Paragonimus	Paragonimus westermani
39	QNGE01000466_1_1	672	GCA-008508345.1	Plagiorchiida	Troglotrematidae	Paragonimus	Paragonimus westermani
40	QNGE01020623_1_1	642	GCA-008508345.1	Plagiorchiida	Troglotrematidae	Paragonimus	Paragonimus westermani
41	QNGE01015279_1_1	499	GCA-008508345.1	Plagiorchiida	Troglotrematidae	Paragonimus	Paragonimus westermani
42	CM038615_1_1	1913	GCA-021556725.1	Cyclophyllidea	Taeniidae	Echinococcus	Echinococcus granulosus
43	CM038613_1_5	884	GCA-021556725.1	Cyclophyllidea	Taeniidae	Echinococcus	Echinococcus granulosus
44	CM038613_1_4	791	GCA-021556725.1	Cyclophyllidea	Taeniidae	Echinococcus	Echinococcus granulosus
45	CM038613_1_1	743	GCA-021556725.1	Cyclophyllidea	Taeniidae	Echinococcus	Echinococcus granulosus
46	JAIKUZ010000010_1_2	701	GCA-021556725.1	Cyclophyllidea	Taeniidae	Echinococcus	Echinococcus granulosus
47	CM038613_1_6	612	GCA-021556725.1	Cyclophyllidea	Taeniidae	Echinococcus	Echinococcus granulosus
48	CM038614_1_5	570	GCA-021556725.1	Cyclophyllidea	Taeniidae	Echinococcus	Echinococcus granulosus
49	JAIKUZ010000023_1_1	547	GCA-021556725.1	Cyclophyllidea	Taeniidae	Echinococcus	Echinococcus granulosus
50	CM038614_1_6	547	GCA-021556725.1	Cyclophyllidea	Taeniidae	Echinococcus	Echinococcus granulosus
51	CM038614_1_4	547	GCA-021556725.1	Cyclophyllidea	Taeniidae	Echinococcus	Echinococcus granulosus
52	CM038614_1_3	547	GCA-021556725.1	Cyclophyllidea	Taeniidae	Echinococcus	Echinococcus granulosus
53	CM038614_1_2	547	GCA-021556725.1	Cyclophyllidea	Taeniidae	Echinococcus	Echinococcus granulosus
54	CM038614_1_1	547	GCA-021556725.1	Cyclophyllidea	Taeniidae	Echinococcus	Echinococcus granulosus
55	CM038613_1_3	547	GCA-021556725.1	Cyclophyllidea	Taeniidae	Echinococcus	Echinococcus granulosus
56	CM038617_1_2	508	GCA-021556725.1	Cyclophyllidea	Taeniidae	Echinococcus	Echinococcus granulosus
57	CM038613_1_2	478	GCA-021556725.1	Cyclophyllidea	Taeniidae	Echinococcus	Echinococcus granulosus
58	CM038615_1_2	443	GCA-021556725.1	Cyclophyllidea	Taeniidae	Echinococcus	Echinococcus granulosus
59	JAIKUZ010000023_1_2	441	GCA-021556725.1	Cyclophyllidea	Taeniidae	Echinococcus	Echinococcus granulosus
60	JAIKUZ010000010_1_1	432	GCA-021556725.1	Cyclophyllidea	Taeniidae	Echinococcus	Echinococcus granulosus
61	JAIKUZ010000010_1_3	422	GCA-021556725.1	Cyclophyllidea	Taeniidae	Echinococcus	Echinococcus granulosus
62	CM038615_1_4	422	GCA-021556725.1	Cyclophyllidea	Taeniidae	Echinococcus	Echinococcus granulosus
63	OX104026_1_1	603	GCA-944470205.2	Strigeidida	Schistosomatidae (blood flukes)	Schistosoma	Schistosoma margrebowiei
64	OX104027_1_2	549	GCA-944470205.2	Strigeidida	Schistosomatidae (blood flukes)	Schistosoma	Schistosoma margrebowiei
65	OX104027_1_1	549	GCA-944470205.2	Strigeidida	Schistosomatidae (blood flukes)	Schistosoma	Schistosoma margrebowiei
66	OX104026_1_2	481	GCA-944470205.2	Strigeidida	Schistosomatidae (blood flukes)	Schistosoma	Schistosoma margrebowiei
67	OX104025_1_1	450	GCA-944470205.2	Strigeidida	Schistosomatidae (blood flukes)	Schistosoma	Schistosoma margrebowiei
68	OX104024_1_1	348	GCA-944470205.2	Strigeidida	Schistosomatidae (blood flukes)	Schistosoma	Schistosoma margrebowiei
69	OX103944_1_2	638	GCA-944470405.2	Strigeidida	Schistosomatidae (blood flukes)	Schistosoma	Schistosoma mattheei
70	OX103944_1_1	638	GCA-944470405.2	Strigeidida	Schistosomatidae (blood flukes)	Schistosoma	Schistosoma mattheei
71	CALYDF020003730_1_2	801	GCA-944474145.2	Plagiorchiida	Dicrocoeliidae	Dicrocoelium	Dicrocoelium dendriticum
72	OX104067_1_1	730	GCA-944474145.2	Plagiorchiida	Dicrocoeliidae	Dicrocoelium	Dicrocoelium dendriticum
73	CALYDF020003730_1_1	610	GCA-944474145.2	Plagiorchiida	Dicrocoeliidae	Dicrocoelium	Dicrocoelium dendriticum
74	OX104071_1_2	581	GCA-944474145.2	Plagiorchiida	Dicrocoeliidae	Dicrocoelium	Dicrocoelium dendriticum
75	CALYDF020003730_1_3	513	GCA-944474145.2	Plagiorchiida	Dicrocoeliidae	Dicrocoelium	Dicrocoelium dendriticum
76	OX104071_1_1	430	GCA-944474145.2	Plagiorchiida	Dicrocoeliidae	Dicrocoelium	Dicrocoelium dendriticum
77	NW_017386658_1_1	654	GCF-000237925.1	Strigeidida	Schistosomatidae (blood flukes)	Schistosoma	Schistosoma mansoni
78	NW_020170588_1_1	371	GCF-000524195.1	Cyclophyllidea	Taeniidae	Echinococcus	Echinococcus granulosus
79	NW_008751928_1_2	1131	GCF-000715545.1	Opisthorchiida	Opisthorchiidae	Opisthorchis	Opisthorchis viverrini
80	NW_008752250_1_1	779	GCF-000715545.1	Opisthorchiida	Opisthorchiidae	Opisthorchis	Opisthorchis viverrini
81	NW_008753487_1_1	730	GCF-000715545.1	Opisthorchiida	Opisthorchiidae	Opisthorchis	Opisthorchis viverrini
82	NW_008751809_1_1	440	GCF-000715545.1	Opisthorchiida	Opisthorchiidae	Opisthorchis	Opisthorchis viverrini
83	NW_008751800_1_3	423	GCF-000715545.1	Opisthorchiida	Opisthorchiidae	Opisthorchis	Opisthorchis viverrini
84	NW_008753375_1_1	420	GCF-000715545.1	Opisthorchiida	Opisthorchiidae	Opisthorchis	Opisthorchis viverrini
85	NW_008751928_1_1	377	GCF-000715545.1	Opisthorchiida	Opisthorchiidae	Opisthorchis	Opisthorchis viverrini
86	NW_008756167_1_1	361	GCF-000715545.1	Opisthorchiida	Opisthorchiidae	Opisthorchis	Opisthorchis viverrini
87	NW_008756266_1_1	356	GCF-000715545.1	Opisthorchiida	Opisthorchiidae	Opisthorchis	Opisthorchis viverrini
88	NW_008751665_1_1	338	GCF-000715545.1	Opisthorchiida	Opisthorchiidae	Opisthorchis	Opisthorchis viverrini
	Exogenous reference sequence	Length	Scienitic Name
1	YP_009508180_1	860	Bovine parvovirus 1
2	YP_009259490_1	857	bovine bocaparvovirus 2
3	YP_002854229_1	849	Aedes aegypti densovirus 2
4	YP_010087281_1	807	Syngnathus scovelli chapparvovirus
5	YP_009507354_1	802	California sea lion bocavirus 3
6	YP_009508789_1	801	Bat bocavirus WM40
7	YP_009507350_1	793	California sea lion bocavirus 1
8	YP_164339_1	775	Dendrolimus punctatus densovirus
9	YP_010804519_1	767	Bat associated densovirus
10	YP_006589928_1	760	Papilio polyxenes densovirus
11	NP_694834_1	754	Bombyx mori densovirus 5
12	YP_006576512_1	753	Sibine fusca densovirus
13	NP_694838_1	753	Casphalia extranea densovirus
14	YP_009021036_1	752	Sibine fusca densovirus
15	YP_009508793_1	741	Bat bocavirus XM30
16	YP_010802683_1	723	Macaca fascicularis chapparvovirus
17	NP_041242_1	721	Minute virus of mice
18	YP_009215301_1	718	Bocaparvovirus lagomorph1
19	YP_010802420_1	717	Desmodus rotundus dependoparvovirus
20	NP_874376_1	698	Myzus persicae densovirus 1
21	YP_009507346_1	694	Turkey parvovirus 260
22	YP_009046818_1	694	Chicken parvovirus ABU-P1
23	YP_010802417_1	691	Rodent bocavirus
24	YP_010802859_1	688	Pacific black duck chaphamaparvovirus 1
25	YP_010802832_1	688	Ambidensovirus sp.
26	YP_009552825_1	680	Red-crowned crane parvovirus
27	YP_009552126_1	680	Red-crowned crane parvovirus
28	YP_009507388_1	679	Porcine parvovirus 2
29	YP_009256211_1	679	Diaphorina citri densovirus
30	YP_010804335_1	676	Barn owl parvovirus
31	YP_010802686_1	676	Bactericera trigonica densovirus
32	YP_010802871_1	675	Chestnut teal chaphamaparvovirus 3
33	YP_010804993_1	673	Duck-associated chapparvovirus 1
34	YP_010802863_1	673	Chestnut teal chaphamaparvovirus 1
35	YP_010804996_1	672	Duck-associated chapparvovirus 2
36	NP_041243_1	672	Minute virus of mice
37	YP_010805270_1	671	Psittacine parvovirus 1
38	YP_009507384_1	671	Rat parvovirus 1
39	NP_694863_1	671	Human erythrovirus V9
40	YP_009328889_1	668	Desmodus rotundus parvovirus
41	YP_010802867_1	667	Chestnut teal chaphamaparvovirus 2
42	YP_010798326_1	665	Peafowl parvovirus 2
43	YP_010798323_1	665	Peafowl parvovirus 1
44	YP_009508802_1	665	Wuharv (rhesus) parvovirus 1
45	YP_010796449_1	663	cachavirus 1A
46	YP_010784509_1	663	Parvoviridae sp.
47	YP_010796329_1	662	Porcine parvovirus 6
48	YP_010784515_1	662	Parvoviridae sp.
49	YP_009021566_1	662	Porcine parvovirus 6
50	YP_010802410_1	660	Rodent tetraparvovirus
51	YP_010784511_1	660	Parvoviridae sp.
52	YP_010798373_1	659	Capuchin kidney parvovirus
53	YP_009553675_1	659	Mouse kidney parvovirus
54	YP_010784513_1	657	Parvoviridae sp.
55	YP_009175068_1	652	Tetraparvovirus ungulate1
56	YP_009465713_1	651	Bovine parvovirus 3
57	YP_009241376_1	642	Megabat bufavirus 1
58	YP_010804526_1	641	Labrador amdoparvovirus 1
59	YP_009130650_1	639	Protoparvovirus eulipotyphla1
60	YP_008439207_1	636	Porcine partetravirus
61	YP_009507341_1	635	Gray fox amdovirus
62	YP_010798259_1	633	Haematobia irritans densovirus
63	YP_010802412_1	632	Opossum tetraparvovirus
64	YP_010797210_1	631	Pigeon parvovirus A
65	YP_077179_1	625	adeno-associated virus 8
66	NP_043940_1	624	Adeno-associated virus - 3
67	YP_077177_1	623	adeno-associated virus 7
68	NP_049541_1	623	Adeno-associated virus - 1
69	YP_010802414_1	612	Pileated finch aveparvovirus
70	YP_010796370_1	593	Equine parvovirus H
71	YP_009552775_1	593	Equine parvovirus H
72	YP_009325417_2	588	Bosavirus MS-2016a
73	YP_010087224_1	586	Roe deer copiparvovirus
74	YP_010804319_1	583	Broome densovirus 1
75	YP_009111339_1	582	Slow loris parvovirus 1
76	YP_227600_1	576	Acheta domestica densovirus
77	YP_010804513_1	575	Bat associated densovirus
78	YP_010804511_1	568	Bat associated densovirus
79	YP_010802389_1	568	Human CSF-associated densovirus
80	NP_694843_1	568	Planococcus citri densovirus
81	YP_009507340_1	565	Sea star-associated densovirus
82	YP_009154712_1	565	Bearded dragon parvovirus
83	YP_007003823_1	554	Pseudoplusia includens densovirus
84	YP_002887625_1	548	Culex pipiens densovirus
85	NP_958099_1	545	Mythimna loreyi densovirus
86	NP_046813_1	545	Diatraea saccharalis densovirus
87	NP_899650_1	544	Galleria mellonella densovirus
88	NP_051020_1	538	Periplaneta fuliginosa densovirus
89	YP_010804517_1	532	Bat associated densovirus
90	YP_010804989_1	525	Duck-associated ambidensovirus 1
91	YP_010804515_1	514	Bat associated densovirus
92	YP_008658568_1	495	Acheta domestica mini ambidensovirus
93	NP_694835_1	451	Bombyx mori densovirus 5
94	YP_010802685_1	449	Bactericera trigonica densovirus
95	YP_009256210_1	432	Diaphorina citri densovirus
