# Supplementary material for: Evolutionary dynamics of endogenous densoviruses NS1 proteins reveal ancient codivergence with their Platyhelminth hosts
Source: Microbiol Spectr. 2026 Feb 27;14(4):e03441-25. doi: 10.1128/spectrum.03441-25 (PMC13055364; doi:10.1128/spectrum.03441-25)
Supplement: Tables S3 — The orders, families, genera, and species corresponding to NS1 sequences. [file spectrum.03441-25-s0004.xlsx]

## Sheet: Sheet1
Table S3:The orders, families, genera, and species corresponding to NS1 sequences.
sequences	class	order	family	subfamily	genus	species
LWMJ02000172_1_1	Quintoviricetes	Piccovirales	Parvoviridae	Densovirinae	unclassified Parvoviridae	Parvovirus turdus4154
CM038614_1_5	Quintoviricetes	Piccovirales	Parvoviridae	Densovirinae	unclassified Parvoviridae	Parvovirus turdus4154
CM038617_1_2	Quintoviricetes	Piccovirales	Parvoviridae	Densovirinae	unclassified Parvoviridae	Parvovirus turdus4154
CM038613_1_6	Quintoviricetes	Piccovirales	Parvoviridae	Densovirinae	unclassified Parvoviridae	Parvovirus myotis4232
JAIKUZ010000023_1_1	Quintoviricetes	Piccovirales	Parvoviridae	Densovirinae	unclassified Parvoviridae	Parvovirus myotis4232
CM038614_1_6	Quintoviricetes	Piccovirales	Parvoviridae	Densovirinae	unclassified Parvoviridae	Parvovirus turdus4154
CM038614_1_4	Quintoviricetes	Piccovirales	Parvoviridae	Densovirinae	unclassified Parvoviridae	Parvovirus turdus4154
CM038614_1_3	Quintoviricetes	Piccovirales	Parvoviridae	Densovirinae	unclassified Parvoviridae	Parvovirus turdus4154
CM038614_1_2	Quintoviricetes	Piccovirales	Parvoviridae	Densovirinae	unclassified Parvoviridae	Parvovirus turdus4154
CM038614_1_1	Quintoviricetes	Piccovirales	Parvoviridae	Densovirinae	unclassified Parvoviridae	Parvovirus turdus4154
JAIKUZ010000023_1_2	Quintoviricetes	Piccovirales	Parvoviridae	Densovirinae	unclassified Parvoviridae	Parvovirus myotis4232
CM038613_1_3	Quintoviricetes	Piccovirales	Parvoviridae	Densovirinae	unclassified Parvoviridae	Parvovirus myotis4232
CM038613_1_2	Quintoviricetes	Piccovirales	Parvoviridae	Densovirinae	unclassified Parvoviridae	Parvovirus myotis4232
CM038615_1_2	Quintoviricetes	Piccovirales	Parvoviridae	Densovirinae	Penstyldensovirus	Decapod penstyldensovirus 1
NW_020170588_1_1	Quintoviricetes	Piccovirales	Parvoviridae	Densovirinae	unclassified Parvoviridae	Parvovirus turdus4154
CM038615_1_1	Quintoviricetes	Piccovirales	Parvoviridae	Densovirinae	Penstyldensovirus	Decapod penstyldensovirus 1
JAIKUZ010000010_1_1	Quintoviricetes	Piccovirales	Parvoviridae	Densovirinae	unclassified Parvoviridae	Parvovirus homo3396
LN901855_1_3	Quintoviricetes	Piccovirales	Parvoviridae	Densovirinae	unclassified Parvoviridae	Parvovirus myotis4232
LN901855_1_2	Quintoviricetes	Piccovirales	Parvoviridae	Densovirinae	unclassified Parvoviridae	Parvovirus myotis4232
LN901855_1_4	Quintoviricetes	Piccovirales	Parvoviridae	Densovirinae	unclassified Parvoviridae	Parvovirus myotis4232
JAIKUZ010000010_1_3	Quintoviricetes	Piccovirales	Parvoviridae	Densovirinae	unclassified Parvoviridae	Parvovirus homo3396
CM038615_1_4	Quintoviricetes	Piccovirales	Parvoviridae	Densovirinae	Penstyldensovirus	Decapod penstyldensovirus 1
CM038613_1_1	Quintoviricetes	Piccovirales	Parvoviridae	Densovirinae	unclassified Parvoviridae	Parvovirus myotis4232
JAIKUZ010000010_1_2	Quintoviricetes	Piccovirales	Parvoviridae	Densovirinae	unclassified Parvoviridae	Parvovirus homo3396
CM038613_1_5	Quintoviricetes	Piccovirales	Parvoviridae	Densovirinae	unclassified Parvoviridae	Parvovirus myotis4232
CM038613_1_4	Quintoviricetes	Piccovirales	Parvoviridae	Densovirinae	unclassified Parvoviridae	Parvovirus myotis4232
LN901855_1_1	Quintoviricetes	Piccovirales	Parvoviridae	Densovirinae	unclassified Parvoviridae	Parvovirus myotis4232
LN901937_1_1	Quintoviricetes	Piccovirales	Parvoviridae	Densovirinae	unclassified Parvoviridae	Parvovirus myotis4232
LN902264_1_1	Quintoviricetes	Piccovirales	Parvoviridae	Densovirinae	unclassified Parvoviridae	Parvovirus turdus4154
LN902849_1_1	Quintoviricetes	Piccovirales	Parvoviridae	Densovirinae	unclassified Parvoviridae	Parvovirus pycnopodia3444
LN902515_1_1	Quintoviricetes	Piccovirales	Parvoviridae	Densovirinae	unclassified Parvoviridae	Parvovirus turdus4154
LN902600_1_1	Quintoviricetes	Piccovirales	Parvoviridae	Densovirinae	unclassified Parvoviridae	Parvovirus turdus4154
LN902502_1_1	Quintoviricetes	Piccovirales	Parvoviridae	Densovirinae	Penstyldensovirus	Decapod penstyldensovirus 1
LN901789_1_1	Quintoviricetes	Piccovirales	Parvoviridae	Densovirinae	Penstyldensovirus	Decapod penstyldensovirus 1
LN902178_1_1	Quintoviricetes	Piccovirales	Parvoviridae	Densovirinae	unclassified Parvoviridae	Parvovirus myotis4232
LN902849_1_2	Quintoviricetes	Piccovirales	Parvoviridae	Densovirinae	unclassified Parvoviridae	Parvovirus pycnopodia3444
LN901860_1_1	Quintoviricetes	Piccovirales	Parvoviridae	Densovirinae	unclassified Parvoviridae	Parvovirus myotis4232
LN901900_1_2	Quintoviricetes	Piccovirales	Parvoviridae	Densovirinae	unclassified Parvoviridae	Parvovirus myotis4232
LN902124_1_3	Quintoviricetes	Piccovirales	Parvoviridae	Densovirinae	unclassified Parvoviridae	Parvovirus turdus4154
LN901900_1_1	Quintoviricetes	Piccovirales	Parvoviridae	Densovirinae	unclassified Parvoviridae	Parvovirus myotis4232
OX104071_1_2	Quintoviricetes	Piccovirales	Parvoviridae	Densovirinae	unclassified Parvoviridae	Parvovirus turdus4154
OX104071_1_1	Quintoviricetes	Piccovirales	Parvoviridae	Densovirinae	unclassified Parvoviridae	Parvovirus turdus4154
OX104067_1_1	Quintoviricetes	Piccovirales	Parvoviridae	Densovirinae	Penstyldensovirus	Decapod penstyldensovirus 1
CALYDF020003730_1_2	Quintoviricetes	Piccovirales	Parvoviridae	Densovirinae	unclassified Parvoviridae	Parvovirus homo3396
CALYDF020003730_1_1	Quintoviricetes	Piccovirales	Parvoviridae	Densovirinae	unclassified Parvoviridae	Parvovirus homo3396
CALYDF020003730_1_3	Quintoviricetes	Piccovirales	Parvoviridae	Densovirinae	unclassified Parvoviridae	Parvovirus homo3396
NW_017386658_1	Quintoviricetes	Piccovirales	Parvoviridae	Densovirinae	unclassified Parvoviridae	Parvovirus homo3396
CABG01000672_1_1	Quintoviricetes	Piccovirales	Parvoviridae	Densovirinae	unclassified Parvoviridae	Parvovirus homo3396
OX104025_1_1	Quintoviricetes	Piccovirales	Parvoviridae	Densovirinae	unclassified Parvoviridae	Parvovirus homo3396
OX104024_1_1	Quintoviricetes	Piccovirales	Parvoviridae	Densovirinae	unclassified Parvoviridae	Parvovirus turdus4154
OX103944_1_2	Quintoviricetes	Piccovirales	Parvoviridae	Densovirinae	unclassified Parvoviridae	Parvovirus homo3396
OX103944_1_1	Quintoviricetes	Piccovirales	Parvoviridae	Densovirinae	unclassified Parvoviridae	Parvovirus homo3396
OX104027_1_2	Quintoviricetes	Piccovirales	Parvoviridae	Densovirinae	unclassified Parvoviridae	Parvovirus homo3396
OX104027_1_1	Quintoviricetes	Piccovirales	Parvoviridae	Densovirinae	unclassified Parvoviridae	Parvovirus homo3396
OX104026_1_1	Quintoviricetes	Piccovirales	Parvoviridae	Densovirinae	Penstyldensovirus	Decapod penstyldensovirus 1
OX104026_1_2	Quintoviricetes	Piccovirales	Parvoviridae	Densovirinae	Penstyldensovirus	Decapod penstyldensovirus 1
QNGE01012425_1_1	Quintoviricetes	Piccovirales	Parvoviridae	Densovirinae	Penstyldensovirus	Decapod penstyldensovirus 1
QNGE01000466_1_1	Quintoviricetes	Piccovirales	Parvoviridae	Densovirinae	Penstyldensovirus	Decapod penstyldensovirus 1
QNGE01012425_1_2	Quintoviricetes	Piccovirales	Parvoviridae	Densovirinae	Penstyldensovirus	Decapod penstyldensovirus 1
QNGE01014160_1_1	Quintoviricetes	Piccovirales	Parvoviridae	Densovirinae	Penstyldensovirus	Decapod penstyldensovirus 1
QNGE01015279_1_2	Quintoviricetes	Piccovirales	Parvoviridae	Densovirinae	Penstyldensovirus	Decapod penstyldensovirus 1
QNGE01020623_1_1	Quintoviricetes	Piccovirales	Parvoviridae	Densovirinae	Penstyldensovirus	Decapod penstyldensovirus 1
QNGE01015279_1_1	Quintoviricetes	Piccovirales	Parvoviridae	Densovirinae	Penstyldensovirus	Decapod penstyldensovirus 1
QNGE01000737_1_1	Quintoviricetes	Piccovirales	Parvoviridae	Densovirinae	Penstyldensovirus	Decapod penstyldensovirus 1
CM030370_1_2	Quintoviricetes	Piccovirales	Parvoviridae	Densovirinae	Penstyldensovirus	Decapod penstyldensovirus 1
NW_008751665_1_1	Quintoviricetes	Piccovirales	Parvoviridae	Densovirinae	unclassified Parvoviridae	Parvovirus turdus4154
KL596627_1_1	Quintoviricetes	Piccovirales	Parvoviridae	Densovirinae	unclassified Parvoviridae	Parvovirus turdus4154
NW_008751800_1_3	Quintoviricetes	Piccovirales	Parvoviridae	Densovirinae	unclassified Parvoviridae	Parvovirus homo3396
KL596762_1_3	Quintoviricetes	Piccovirales	Parvoviridae	Densovirinae	unclassified Parvoviridae	Parvovirus homo3396
NW_008753487_1_1	Quintoviricetes	Piccovirales	Parvoviridae	Densovirinae	unclassified Parvoviridae	Parvovirus homo3396
KL598449_1_1	Quintoviricetes	Piccovirales	Parvoviridae	Densovirinae	unclassified Parvoviridae	Parvovirus homo3396
CM030374_1_1	Quintoviricetes	Piccovirales	Parvoviridae	Densovirinae	Penstyldensovirus	Decapod penstyldensovirus 1
KL596890_1_3	Quintoviricetes	Piccovirales	Parvoviridae	Densovirinae	Penstyldensovirus	Decapod penstyldensovirus 1
NW_008751809_1_1	Quintoviricetes	Piccovirales	Parvoviridae	Densovirinae	unclassified Parvoviridae	Parvovirus turdus4154
KL596771_1_1	Quintoviricetes	Piccovirales	Parvoviridae	Densovirinae	unclassified Parvoviridae	Parvovirus turdus4154
NW_008752250_1_1	Quintoviricetes	Piccovirales	Parvoviridae	Densovirinae	Penstyldensovirus	Decapod penstyldensovirus 1
KL597212_1_1	Quintoviricetes	Piccovirales	Parvoviridae	Densovirinae	Penstyldensovirus	Decapod penstyldensovirus 1
KL596890_1_2	Quintoviricetes	Piccovirales	Parvoviridae	Densovirinae	Penstyldensovirus	Decapod penstyldensovirus 1
NW_008751928_1_2	Quintoviricetes	Piccovirales	Parvoviridae	Densovirinae	Penstyldensovirus	Decapod penstyldensovirus 1
NW_008756167_1_1	Quintoviricetes	Piccovirales	Parvoviridae	Densovirinae	unclassified Parvoviridae	Parvovirus turdus4154
KL601129_1_1	Quintoviricetes	Piccovirales	Parvoviridae	Densovirinae	unclassified Parvoviridae	Parvovirus turdus4154
NW_008753375_1_1	Quintoviricetes	Piccovirales	Parvoviridae	Densovirinae	Penstyldensovirus	Decapod penstyldensovirus 1
KL598337_1_1	Quintoviricetes	Piccovirales	Parvoviridae	Densovirinae	Penstyldensovirus	Decapod penstyldensovirus 1
CM030370_1_1	Quintoviricetes	Piccovirales	Parvoviridae	Densovirinae	Penstyldensovirus	Decapod penstyldensovirus 1
NW_008751928_1_1	Quintoviricetes	Piccovirales	Parvoviridae	Densovirinae	Penstyldensovirus	Decapod penstyldensovirus 1
KL596890_1_1	Quintoviricetes	Piccovirales	Parvoviridae	Densovirinae	Penstyldensovirus	Decapod penstyldensovirus 1
NW_008756266_1_1	Quintoviricetes	Piccovirales	Parvoviridae	Densovirinae	Penstyldensovirus	Decapod penstyldensovirus 1
KL601228_1_1	Quintoviricetes	Piccovirales	Parvoviridae	Densovirinae	Penstyldensovirus	Decapod penstyldensovirus 1
