# Supplementary material for: Evolutionary dynamics of endogenous densoviruses NS1 proteins reveal ancient codivergence with their Platyhelminth hosts
Source: Microbiol Spectr. 2026 Feb 27;14(4):e03441-25. doi: 10.1128/spectrum.03441-25 (PMC13055364; doi:10.1128/spectrum.03441-25)
Supplement: Tables S4 — Recombination analysis of the 88-sequence data set and of LWMJ02000172.1 with its six homologous sequences. [file spectrum.03441-25-s0005.xlsx]

## Sheet: the 88-sequence dataset
Table S4：Recombination analysis of the 88-sequence dataset and of LWMJ02000172.1 with its six homologous sequences.
Recombination analysis of the 88-sequence dataset
			Breakpoint Positions
		In Alignment		In Recombinant Sequence		Relative to CABG01000672.1-1 Schistosoma mansoni	Puerto Rico								Detection Methods
Recombination Event Number	Number In .RDP File	Begin	End	Begin	End	Begin	End	Recombinant Sequence(s)	Minor Parental Sequence(s)	Major Parental Sequence(s)	RDP	GENECONV	Bootscan	Maxchi	Chimaera	SiSscan	PhylPro	LARD	3Seq
1	1	13814	44086	2675	7603	1126	4389	^CM038617.1-2 Echinococcus granulosus isolate EgG1s	Unknown (LN901789.1-1 Echinococcus multilocularis genomic s)	LN901900.1-1 Echinococcus multilocularis genomic s	3.47039691831745E-173	8.32048E-206	9.19911891852921E-144	6.10202033546438E-64	NS	2.93860501783541E-125	NS	NS	6.07736083679811E-12
1										CM038613.1-2 Echinococcus granulosus isolate EgG1s
1										JAIKUZ010000010.1-3 Echinococcus granulosus isolat
1										CM038615.1-5 Echinococcus granulosus isolate EgG1s
2	2	13810	38112	4601	7605	1126	4262	LN901789.1-1 Echinococcus multilocularis genomic s	LN901900.1-1 Echinococcus multilocularis genomic s	Unknown (CM038615.1-4 Echinococcus granulosus isolate EgG1s)	5.828118402698E-154	2.19138855456515E-169	4.17828122247324E-22	7.43536943146903E-38	1.54033962071891E-40	2.51649927230446E-44	NS	NS	1.82320825103943E-11
2										Unknown(JAIKUZ010000010.1-3 Echinococcus granulosus isolat)
2										Unknown(CM038615.1-5 Echinococcus granulosus isolate EgG1s)
3	3	7573	13424	375	1423	340	1083	JAIKUZ010000010.1-2 Echinococcus granulosus isolat	CM038613.1-2 Echinococcus granulosus isolate EgG1s	CM038615.1-1 Echinococcus granulosus isolate EgG1s	9.04356492575525E-157	4.38516454029727E-168	NS	1.70633004709155E-45	3.31772692018221E-48	2.01722408270765E-73	NS	NS	1.82320825103943E-11
3									CM038613.1-3 Echinococcus granulosus isolate EgG1s
3									CM038614.1-1 Echinococcus granulosus isolate EgG1s
3									LN901900.1-1 Echinococcus multilocularis genomic s
3									LN901937.1-1 Echinococcus multilocularis genomic s
3									JAIKUZ010000010.1-3 Echinococcus granulosus isolat
3									CM038615.1-4 Echinococcus granulosus isolate EgG1s
3									CM038615.1-5 Echinococcus granulosus isolate EgG1s
4	4	6686	13079	3201	4401	228	938	^CM038613.1-4 Echinococcus granulosus isolate EgG1s	CM038613.1-6 Echinococcus granulosus isolate EgG1s	CM038615.1-1 Echinococcus granulosus isolate EgG1s	3.22122603709689E-131	1.07537276386119E-146	2.40545871873855E-48	1.00493031588815E-36	3.276763890729E-22	7.25419149115415E-66	NS	NS	5.7734927949582E-09
5	6	48668	7884	7518	1401	4389	375	CM038613.1-2 Echinococcus granulosus isolate EgG1s	Unknown (CM038615.1-4 Echinococcus granulosus isolate EgG1s)	CM038614.1-1 Echinococcus granulosus isolate EgG1s	1.5067328022851E-132	9.31021405445137E-136	2.9071855009349E-08	4.95241987155117E-37	1.47747412992169E-38	1.37504511004799E-48	NS	NS	6.07736083679811E-12
5										CM038613.1-3 Echinococcus granulosus isolate EgG1s
6	7	23272	32756	2578	3526	3558	3838	^CALYDF020003730.1-2 Dicrocoelium dendriticum	CALYDF020003730.1-3 Dicrocoelium dendriticum	Unknown (CALYDF020003730.1-1 Dicrocoelium dendriticum)	3.76356146865855E-101	8.54299604400807E-117	1.22145191984527E-50	1.27934511898769E-29	1.64556981012135E-19	1.51674873450603E-45	NS	NS	1.82320825103943E-11
7	8	35686	39128	5814	6294	3998	4330	^CM038615.1-2 Echinococcus granulosus isolate EgG1s	CM038613.1-2 Echinococcus granulosus isolate EgG1s	CM038613.1-1 Echinococcus granulosus isolate EgG1s	2.33413914581993E-101	3.00641967725432E-111	NS	3.26364518569441E-26	8.03991338764183E-28	5.33940357871383E-37	NS	NS	1.21547216735962E-11
7								CM038613.1-4 Echinococcus granulosus isolate EgG1s[P]	CM038613.1-3 Echinococcus granulosus isolate EgG1s
7								CM038615.1-3 Echinococcus granulosus isolate EgG1s	CM038614.1-1 Echinococcus granulosus isolate EgG1s
7								CM038615.1-1 Echinococcus granulosus isolate EgG1s[P]	JAIKUZ010000010.1-3 Echinococcus granulosus isolat
7								JAIKUZ010000010.1-1 Echinococcus granulosus isolat[P]
7								JAIKUZ010000010.1-2 Echinococcus granulosus isolat[P]
8	10	48136	20332	5575	3411	4389	3146	^CM038615.1-4 Echinococcus granulosus isolate EgG1s	JAIKUZ010000010.1-3 Echinococcus granulosus isolat	CM038613.1-5 Echinococcus granulosus isolate EgG1s	5.05957144816581E-68	1.74458632611394E-98	9.18951257342507E-41	1.06051493941353E-44	3.44373033489064E-26	1.74192472235723E-30	NS	NS	6.07736083679811E-12
9	13	8424	13813*	1486	2675*	424	1126*	^CM038617.1-2 Echinococcus granulosus isolate EgG1s	CM038613.1-5 Echinococcus granulosus isolate EgG1s	CM038613.1-1 Echinococcus granulosus isolate EgG1s	3.3207781984487E-11	3.8642874298858E-88	1.11765402365542E-19	1.95609155150116E-41	3.35937036227425E-21	2.03904805496641E-68	NS	NS	8.93098162979555E-07
9									LN901900.1-1 Echinococcus multilocularis genomic s
9									JAIKUZ010000010.1-3 Echinococcus granulosus isolat
9									CM038615.1-5 Echinococcus granulosus isolate EgG1s
10	14	8605	14296	1442	2378	435	1376	^CM038613.1-6 Echinococcus granulosus isolate EgG1s	CM038615.1-3 Echinococcus granulosus isolate EgG1s	Unknown (CM038613.1-1 Echinococcus granulosus isolate EgG1s)	4.73569157901115E-69	2.04569813412506E-83	2.42530827085399E-34	2.03052405879553E-31	6.16627161028961E-18	9.33038885934842E-62	NS	NS	6.07736083679811E-12
10								JAIKUZ010000023.1-2_ Echinococcus granulosus isola	CM038615.1-2 Echinococcus granulosus isolate EgG1s
11	15	48671*	19348	8259*	3801	4389*	2814	^CM038613.1-6 Echinococcus granulosus isolate EgG1s	CM038614.1-4 Echinococcus granulosus isolate EgG1s	CM038614.1-5 Echinococcus granulosus isolate EgG1s	1.62578313550508E-82	6.7902351417118E-58	NS	5.49252019355546E-19	4.34577539730041E-20	1.13190174170275E-17	NS	NS	2.43094433471924E-11
12	17	14257	19722	2191	4000	1352	2948	^NW_020170588.1-1 Echinococcus granulosus chromosom	CM038615.1-2 Echinococcus granulosus isolate EgG1s	CM038615.1-5 Echinococcus granulosus isolate EgG1s	3.46417825445018E-63	1.24220604491736E-80	6.70056032594487E-74	1.05049632200795E-26	3.01816926655573E-20	3.68127241370211E-40	NS	NS	6.07736083679811E-12
12									CM038613.1-1 Echinococcus granulosus isolate EgG1s	JAIKUZ010000010.1-3 Echinococcus granulosus isolat
12									CM038613.1-4 Echinococcus granulosus isolate EgG1s
12									CM038615.1-3 Echinococcus granulosus isolate EgG1s
12									JAIKUZ010000010.1-1 Echinococcus granulosus isolat
12									LN902264.1-1 Echinococcus multilocularis genomic s
12									CM038614.1-4 Echinococcus granulosus isolate EgG1s
12									LN902600.1-1 Echinococcus multilocularis genomic s
12									JAIKUZ010000010.1-2 Echinococcus granulosus isolat
13	19	18368	36606	2590	4441	2200	4102	^LN901937.1-1 Echinococcus multilocularis genomic s	LN902515.1-1 Echinococcus multilocularis genomic s	CM038613.1-5 Echinococcus granulosus isolate EgG1s	7.4089216299259E-44	7.54458597027382E-62	3.75485348335575E-22	1.34725381449744E-23	2.97212383807872E-13	2.52455591606333E-29	NS	NS	6.07736083679811E-12
13								LN901855.1-1 Echinococcus multilocularis genomic s[P]	LN901855.1-1 Echinococcus multilocularis genomic s
13								LN901855.1-2 Echinococcus multilocularis genomic s	LN901855.1-2 Echinococcus multilocularis genomic s
13								LN901855.1-3 Echinococcus multilocularis genomic s[P]
14	21	19858	23680	4830	5490	2976	3641	^CM038613.1-1 Echinococcus granulosus isolate EgG1s	CM038615.1-1 Echinococcus granulosus isolate EgG1s	Unknown (LN902600.1-1 Echinococcus multilocularis genomic s)	1.76430997747457E-31	3.09026287930473E-54	8.42390094086982E-35	7.47720552307294E-08	6.9498046819593E-14	1.35872307314882E-44	NS	NS	5.65194557822224E-10
14									CM038613.1-4 Echinococcus granulosus isolate EgG1s
14									JAIKUZ010000023.1-2_ Echinococcus granulosus isola
14									CM038615.1-2 Echinococcus granulosus isolate EgG1s
14									CM038615.1-3 Echinococcus granulosus isolate EgG1s
14									JAIKUZ010000010.1-1 Echinococcus granulosus isolat
14									LN902264.1-1 Echinococcus multilocularis genomic s
14									CM038614.1-4 Echinococcus granulosus isolate EgG1s
14									LN901860.1-1 Echinococcus multilocularis genomic s
14									LN902178.1-1 Echinococcus multilocularis genomic s
15	22	33050	35685*	5997	6343*	3862	3998*	^CM038613.1-1 Echinococcus granulosus isolate EgG1s	Unknown (CM038614.1-4 Echinococcus granulosus isolate EgG1s)	JAIKUZ010000010.1-2 Echinococcus granulosus isolat	1.02151248770563E-39	1.39305837754255E-57	NS	3.20016535795217E-17	1.2503240499954E-13	2.7559746576342E-41	NS	NS	1.63481005399646E-08
15									Unknown(CM038615.1-2 Echinococcus granulosus isolate EgG1s)
15									Unknown(CM038615.1-3 Echinococcus granulosus isolate EgG1s)
16	23	14302	18224	1892	2523	1376	2096	LN901937.1-1 Echinococcus multilocularis genomic s	LN902849.1-1 Echinococcus multilocularis genomic s	LN901900.1-1 Echinococcus multilocularis genomic s	3.18273363652886E-39	6.84785443340046E-50	NS	6.97235159678221E-18	1.25164794649748E-17	2.74568932006409E-26	NS	NS	6.07736083679811E-12
16										LN902502.1-1 Echinococcus multilocularis genomic s
16										LN901900.1-2 Echinococcus multilocularis genomic s
17	25	14265	18276	4714	5590	1360	2139	^CM038613.1-4 Echinococcus granulosus isolate EgG1s	Unknown (LN902600.1-1 Echinococcus multilocularis genomic s)	CM038615.1-3 Echinococcus granulosus isolate EgG1s	7.66882944208182E-46	4.34647367685645E-42	5.75325580485506E-24	7.02296470311427E-12	2.07480103073339E-10	1.6625678781342E-09	NS	NS	1.82320825103943E-11
17										CM038615.1-2 Echinococcus granulosus isolate EgG1s
17										CM038614.1-4 Echinococcus granulosus isolate EgG1s
18	26	4662	9109	885	2721	168	454	^LN902849.1-1 Echinococcus multilocularis genomic s	Unknown (JAIKUZ010000023.1-1 Echinococcus granulosus isolat)	LN901900.1-1 Echinococcus multilocularis genomic s	1.78587577227607E-39	1.3833679442231E-49	NS	7.56434922407297E-28	2.51489050142231E-16	2.85065724536098E-53	NS	NS	4.55802062759858E-10
19	27~	39129*	1388	4762*	541	4330*	1	^LN901855.1-2 Echinococcus multilocularis genomic s	CM038613.1-4 Echinococcus granulosus isolate EgG1s	CM038615.1-5 Echinococcus granulosus isolate EgG1s	1.90926724912794E-38	NS	2.42469091052143E-33	1.06696758090488E-08	5.42980685472765E-10	3.32772986121413E-17	NS	NS	7.00051037541261E-27
20	28	2668	4606	112	965	13	168	JAIKUZ010000023.1-1 Echinococcus granulosus isolat	Unknown (LN901900.1-1 Echinococcus multilocularis genomic s)	CM038615.1-5 Echinococcus granulosus isolate EgG1s	2.63857108115943E-34	3.74826215656462E-37	NS	2.0442362220585E-25	1.49264253194143E-15	2.18503151381633E-44	NS	NS	1.8526254372272E-19
20										LN901855.1-2 Echinococcus multilocularis genomic s
21	29	32512	33049*	5791	5996*	3794	3862*	^CM038613.1-1 Echinococcus granulosus isolate EgG1s	CM038615.1-1 Echinococcus granulosus isolate EgG1s	LN902600.1-1 Echinococcus multilocularis genomic s	1.46466492605247E-19	4.58236495254918E-36	4.26628125960108E-26	4.56446327752484E-13	7.03196067304658E-10	1.46826455316046E-22	NS	NS	3.2679905333326E-03
21									CM038615.1-2 Echinococcus granulosus isolate EgG1s
21									CM038615.1-3 Echinococcus granulosus isolate EgG1s
21									JAIKUZ010000010.1-1 Echinococcus granulosus isolat
21									CM038614.1-4 Echinococcus granulosus isolate EgG1s
22	30	13885*	38725	317*	2509	1141*	4330	^LN902124.1-1 Echinococcus multilocularis genomic s	JAIKUZ010000010.1-3 Echinococcus granulosus isolat	Unknown (NW_020170588.1-1 Echinococcus granulosus chromosom)	3.56681990024278E-13	7.83742580214752E-36	NS	8.34649630596505E-22	2.54576308933483E-16	NS	NS	NS	NS
22									CM038613.1-2 Echinococcus granulosus isolate EgG1s
22									CM038613.1-3 Echinococcus granulosus isolate EgG1s
22									CM038614.1-1 Echinococcus granulosus isolate EgG1s
22									JAIKUZ010000023.1-1 Echinococcus granulosus isolat
23	32	18531	20632	522	1730	2272	3349	^LN901860.1-1 Echinococcus multilocularis genomic s	LN902178.1-1 Echinococcus multilocularis genomic s	CM038614.1-4 Echinococcus granulosus isolate EgG1s	NS	7.02548649635661E-33	NS	1.89051217201468E-13	1.63661243149482E-08	1.52376598196044E-26	NS	NS	1.82320825103943E-11
23										JAIKUZ010000023.1-2_ Echinococcus granulosus isola
24	33	38113*	8048	5082*	811	4262*	375	^CM038614.1-1 Echinococcus granulosus isolate EgG1s	LN901789.1-1 Echinococcus multilocularis genomic s	CM038613.1-5 Echinococcus granulosus isolate EgG1s	1.21471346112379E-34	1.68138466527348E-16	2.10570885872603E-18	5.00152549786401E-31	1.14421644760865E-21	7.00228738834796E-09	NS	NS	1.21547216735962E-11
24								CM038613.1-2 Echinococcus granulosus isolate EgG1s
24								CM038613.1-3 Echinococcus granulosus isolate EgG1s
24								LN901900.1-1 Echinococcus multilocularis genomic s
24								JAIKUZ010000010.1-3 Echinococcus granulosus isolat
24								JAIKUZ010000023.1-1 Echinococcus granulosus isolat[P]
24								LN902849.1-1 Echinococcus multilocularis genomic s[P]
24								CM038615.1-5 Echinococcus granulosus isolate EgG1s
24								LN901855.1-2 Echinococcus multilocularis genomic s[P]
25	34	17834	18321*	1763	1979*	1903	2162*	^LN901855.1-3 Echinococcus multilocularis genomic s	CM038613.1-3 Echinococcus granulosus isolate EgG1s	Unknown (CM038613.1-5 Echinococcus granulosus isolate EgG1s)	3.6390385853398E-25	4.54219428004008E-29	2.60380180838877E-27	2.32836852650689E-06	8.94733377938865E-09	1.83169436404422E-11	NS	NS	6.07736083679811E-12
25									CM038613.1-2 Echinococcus granulosus isolate EgG1s
25									CM038614.1-1 Echinococcus granulosus isolate EgG1s
25									LN901855.1-1 Echinococcus multilocularis genomic s
26	36	19154	30150	2683	3831	2635	3661	^KL596762.1-3 Opisthorchis viverrini	NW_008752250.1-1 Opisthorchis viverrini	Unknown (OX104067.1-1 Dicrocoelium dendriticum)	5.10548361805448E-26	1.67884088656894E-04	1.92625047605205E-16	2.62402960198418E-10	1.02310830616109E-17	1.6523904123715E-07	NS	NS	4.04144495647074E-09
26								NW_008751800.1-3 Opisthorchis viverrini	KL597212.1-1 Opisthorchis viverrini
27	38	23208	13175	2520	380	3540	971	^QNGE01012425.1-1 Paragonimus westermani strain IND	NW_008753487.1-1 Opisthorchis viverrini unplaced g	Unknown (KL596771.1-1 Opisthorchis viverrini)	1.18739785750947E-23	1.62956396721309E-12	NS	5.39048123968273E-20	1.60010564001848E-24	1.8893501521907E-21	NS	NS	6.07736083679811E-12
27								QNGE01000466.1-1 Paragonimus westermani	KL596890_1_1 Opisthorchis viverrini unplaced genom	Unknown(NW_008751809.1-1 Opisthorchis viverrini)
28	39	25554*	35685*	3355*	3820*	3641*	3998*	^JAIKUZ010000010.1-2 Echinococcus granulosus isolat	LN901860.1-1 Echinococcus multilocularis genomic s	CM038614.1-5 Echinococcus granulosus isolate EgG1s	8.29959544915136E-20	1.95413991737641E-27	4.11386588038173E-13	1.31485134224236E-11	7.89253845500735E-16	3.90220777291533E-64	NS	NS	3.35614194727891E-12
28								CM038615.1-2 Echinococcus granulosus isolate EgG1s[P]
28								CM038615.1-3 Echinococcus granulosus isolate EgG1s[P]
28								JAIKUZ010000010.1-1 Echinococcus granulosus isolat[P]
29	40	18550*	48025	3650*	7828	2272*	4389	^CM038615.1-1 Echinococcus granulosus isolate EgG1s	JAIKUZ010000010.1-1 Echinococcus granulosus isolat	Unknown (CM038615.1-2 Echinococcus granulosus isolate EgG1s)	6.18584032706525E-29	7.56108438210507E-34	3.08046913743632E-54	5.05500782816678E-28	5.58072741716173E-12	5.30001189330771E-44	NS	NS	NS
30	41	18858	23241	3323	4446	2446	3547	^KL596771.1-1 Opisthorchis viverrini	KL596890.1-2 Opisthorchis viverrini	Unknown (OX104027.1-1 Schistosoma margrebowiei genome assem)	9.00842444184479E-23	8.29189415046949E-09	4.06188564596081E-10	4.88502382298047E-17	9.3043810945945E-14	8.9272912683449E-19	NS	NS	2.13135248361418E-06
30								KL596890_1_1 Opisthorchis viverrini unplaced genom[P]		Unknown(OX104027.1-2_ Schistosoma margrebowiei genome asse)
30								NW_008753487.1-1 Opisthorchis viverrini unplaced g[P]
30								NW_008751809.1-1 Opisthorchis viverrini
30								KL596890.1-3 Opisthorchis viverrini[P]
30								NW_008751928.1-3 Opisthorchis viverrini[P]
31	42	30623	36724*	3626	5926*	3794	4154*	^LN901900.1-2 Echinococcus multilocularis genomic s	CM038615.1-5 Echinococcus granulosus isolate EgG1s	LN901900.1-1 Echinococcus multilocularis genomic s	3.79571363143556E-22	3.53701257302415E-14	NS	5.07961600161035E-13	6.44965321091454E-14	NS	NS	NS	6.07736083679811E-12
31									JAIKUZ010000010.1-3 Echinococcus granulosus isolat
32	43	7458	16478	523	3138	312	1711	^CM030370.1-1 Clonorchis sinensis isolate Cs-k2 chr	NW_008752250.1-1 Opisthorchis viverrini	CM030370.1-2 Clonorchis sinensis isolate Cs-k2 chr	NS	NS	NS	2.97361273564093E-19	3.6198457845755E-09	NS	NS	NS	7.11507105219311E-03
32									KL597212.1-1 Opisthorchis viverrini
33	44	18972	19961	1629	2039	2517	3012	^CALYDF020003730.1-2 Dicrocoelium dendriticum	Unknown (OX104026.1-2_ Schistosoma margrebowiei genome asse)	CALYDF020003730.1-1 Dicrocoelium dendriticum	1.78602929944585E-21	9.8579465655479E-11	2.07546177126399E-17	7.24699158482317E-07	1.15426468157913E-04	2.50682310461771E-10	NS	NS	1.21547216735962E-11
33									Unknown(OX104026.1-1 Schistosoma margrebowiei genome assem)	CALYDF020003730.1-3 Dicrocoelium dendriticum
34	45	18522	23676	3180	4692	2268	3641	^OX104071.1-2_ Dicrocoelium dendriticum	CALYDF020003730.1-3 Dicrocoelium dendriticum	Unknown (CM038613.1-3 Echinococcus granulosus isolate EgG1s)	4.17500679547894E-16	NS	NS	1.94975071843959E-03	5.64366866779875E-12	8.50378803525859E-23	NS	NS	1.82320825103943E-11
34									CALYDF020003730.1-1 Dicrocoelium dendriticum	Unknown(CM038613.1-2 Echinococcus granulosus isolate EgG1s)
34										Unknown(CM038614.1-1 Echinococcus granulosus isolate EgG1s)
34										Unknown(LN901900.1-1 Echinococcus multilocularis genomic s)
34										Unknown(LN902502.1-1 Echinococcus multilocularis genomic s)
34										Unknown(LN901900.1-2 Echinococcus multilocularis genomic s)
34										Unknown(JAIKUZ010000010.1-3 Echinococcus granulosus isolat)
34										Unknown(JAIKUZ010000023.1-1 Echinococcus granulosus isolat)
34										Unknown(LN902849.1-1 Echinococcus multilocularis genomic s)
34										Unknown(CM038615.1-5 Echinococcus granulosus isolate EgG1s)
34										Unknown(CM038613.1-5 Echinococcus granulosus isolate EgG1s)
34										Unknown(LN902515.1-1 Echinococcus multilocularis genomic s)
35	46~	36607*	38112*	4441*	4491*	4103*	4262*	^LN901937.1-1 Echinococcus multilocularis genomic s	Unknown (LN901855.1-3 Echinococcus multilocularis genomic s)	CM038615.1-5 Echinococcus granulosus isolate EgG1s	3.40559903204617E-14	4.45511423150011E-15	8.75741067170194E-15	NS	7.83787510151157E-03	1.20201491152862E-05	NS	NS	4.64918104015055E-09
35										CM038613.1-2 Echinococcus granulosus isolate EgG1s
35										CM038613.1-3 Echinococcus granulosus isolate EgG1s
35										CM038614.1-1 Echinococcus granulosus isolate EgG1s
35										LN901900.1-1 Echinococcus multilocularis genomic s
35										JAIKUZ010000010.1-3 Echinococcus granulosus isolat
35										CM038613.1-5 Echinococcus granulosus isolate EgG1s
36	47	35592	39016	3761	4916	3975	4330	^CM030374.1-1 Clonorchis sinensis isolate Cs-k2 chr	NW_008751928.1-3 Opisthorchis viverrini	OX104025.1-1 Schistosoma margrebowiei genome assem	1.35860467670025E-05	NS	NS	3.99071733504192E-14	1.35060683888251E-08	5.57614989144439E-40	NS	NS	NS
36									KL596890.1-3 Opisthorchis viverrini
37	48~	15076	17750	3525	3623	1660	1840	LN902849.1-2 Echinococcus multilocularis genomic s	CM038613.1-2 Echinococcus granulosus isolate EgG1s	QNGE01000737.1-1 Paragonimus westermani	1.35256156930788E-07	9.97116636933998E-14	NS	4.37165879996052E-04	NS	NS	NS	NS	NS
37									CM038613.1-3 Echinococcus granulosus isolate EgG1s	QNGE01015279.1-1 Paragonimus westermani strain IND
37									CM038614.1-1 Echinococcus granulosus isolate EgG1s	QNGE01014160.1-1 Paragonimus westermani strain IND
37									LN901900.1-1 Echinococcus multilocularis genomic s
37									LN902502.1-1 Echinococcus multilocularis genomic s
37									LN901900.1-2 Echinococcus multilocularis genomic s
37									LN902849.1-1 Echinococcus multilocularis genomic s
37									LN901855.1-1 Echinococcus multilocularis genomic s
37									CM038613.1-5 Echinococcus granulosus isolate EgG1s
38	49	32758	38110*	6324	6672*	3840	4262*	^LN902849.1-1 Echinococcus multilocularis genomic s	CM038613.1-5 Echinococcus granulosus isolate EgG1s	LN902515.1-1 Echinococcus multilocularis genomic s	7.15783897862292E-09	1.14032205257332E-11	NS	1.31941024622359E-13	2.49684972050923E-12	1.79904966184057E-12	NS	NS	1.0874148537153E-15
39	50	36774	38112*	3126	3301*	4164	4262*	LN902515.1-1 Echinococcus multilocularis genomic s	Unknown (JAIKUZ010000023.1-1 Echinococcus granulosus isolat)	LN901900.1-1 Echinococcus multilocularis genomic s	3.25030839125996E-12	9.02628083675327E-13	1.29882246950408E-03	1.02009397949877E-08	1.674936501067E-07	1.05693963260752E-05	NS	NS	2.25554980645692E-04
39									Unknown(CM038613.1-2 Echinococcus granulosus isolate EgG1s)
39									Unknown(CM038613.1-3 Echinococcus granulosus isolate EgG1s)
39									Unknown(CM038614.1-1 Echinococcus granulosus isolate EgG1s)
39									Unknown(JAIKUZ010000010.1-3 Echinococcus granulosus isolat)
40	51	19732	20643	2403	2880	2958	3360	^LN902600.1-1 Echinococcus multilocularis genomic s	Unknown (CM038614.1-5 Echinococcus granulosus isolate EgG1s)	CM038613.1-4 Echinococcus granulosus isolate EgG1s	1.2323527669524E-12	2.75872304718978E-11	NS	1.87898679502846E-12	3.66363153816515E-12	2.09562777399439E-29	NS	NS	3.25802529577146E-06
40									Unknown(CM038613.1-6 Echinococcus granulosus isolate EgG1s)	JAIKUZ010000023.1-2_ Echinococcus granulosus isola
40										CM038615.1-2 Echinococcus granulosus isolate EgG1s
40										CM038615.1-3 Echinococcus granulosus isolate EgG1s
40										JAIKUZ010000010.1-1 Echinococcus granulosus isolat
41	52	18912	23410	2414	3553	2479	3615	^OX104025.1-1 Schistosoma margrebowiei genome assem	CALYDF020003730.1-1 Dicrocoelium dendriticum	CM038613.1-2 Echinococcus granulosus isolate EgG1s	3.95936168905057E-10	NS	NS	9.0698136303554E-08	1.52657909100031E-08	1.09786916346256E-17	NS	NS	2.30464662850371E-05
41								OX103944.1-2 Schistosoma mattheei genome assembly	[P]	CALYDF020003730.1-3 Dicrocoelium dendriticum	CM038613.1-3 Echinococcus granulosus isolate EgG1s
41										LN902502.1-1 Echinococcus multilocularis genomic s
41										JAIKUZ010000023.1-1 Echinococcus granulosus isolat
42	53~	36855	37888	4988	5024	4213	4262	^CM038614.1-1 Echinococcus granulosus isolate EgG1s	Unknown (CM038613.1-5 Echinococcus granulosus isolate EgG1s)	JAIKUZ010000023.1-1 Echinococcus granulosus isolat	NS	4.12624483372974E-10	NS	NS	NS	5.16624985290255E-03	NS	NS	1.5238445903043E-04
42								CM038613.1-3 Echinococcus granulosus isolate EgG1s		CM038613.1-2 Echinococcus granulosus isolate EgG1s
42										LN901900.1-1 Echinococcus multilocularis genomic s
42										JAIKUZ010000010.1-3 Echinococcus granulosus isolat
43	55	39129*	6817	7116*	2025	4330*	228	^CM038613.1-5 Echinococcus granulosus isolate EgG1s	Unknown (CM038615.1-2 Echinococcus granulosus isolate EgG1s)	LN902502.1-1 Echinococcus multilocularis genomic s	NS	NS	NS	2.12816958075186E-09	3.21937750178529E-04	NS	NS	NS	NS
44	57	18339	18800*	307	471*	2174	2438*	^NW_008753487.1-1 Opisthorchis viverrini unplaced g	KL596771.1-1 Opisthorchis viverrini	CALYDF020003730.1-1 Dicrocoelium dendriticum	3.29338089550695E-13	1.76653324383291E-14	NS	1.21006244697648E-07	8.27957962789923E-05	4.67987275994295E-18	NS	NS	NS
44								CM030374.1-1 Clonorchis sinensis isolate Cs-k2 chr	NW_008751809.1-1 Opisthorchis viverrini	CALYDF020003730.1-3 Dicrocoelium dendriticum
44								KL596890_1_1 Opisthorchis viverrini unplaced genom
45	59	35756*	38095*	6365*	6916*	3998*	4262*	^CM038613.1-1 Echinococcus granulosus isolate EgG1s	Unknown (LN901900.1-1 Echinococcus multilocularis genomic s)	CM038614.1-5 Echinococcus granulosus isolate EgG1s	6.89489492338151E-09	NS	NS	1.08228526815464E-12	NS	NS	NS	NS	7.90056908783754E-11
45									Unknown(CM038613.1-2 Echinococcus granulosus isolate EgG1s)
46	61~	18522*	19143*	1647*	1935*	2268*	2624*	LN902600.1-1 Echinococcus multilocularis genomic s	LN902264.1-1 Echinococcus multilocularis genomic s	Unknown (JAIKUZ010000023.1-2_ Echinococcus granulosus isola)	6.78204421413321E-04	NS	NS	6.47754509971E-05	NS	3.55252974655672E-06	NS	NS	NS
47	63~	45247	2327*	5384	1*	4389	13*	CM038615.1-3 Echinococcus granulosus isolate EgG1s	Unknown (OX104024.1-1 Schistosoma margrebowiei genome assem)	JAIKUZ010000010.1-2 Echinococcus granulosus isolat	1.05992429934375E-02	2.87926245996425E-08	NS	6.48210968245163E-15	1.12549834236073E-03	NS	NS	NS	NS
47								CM038615.1-2 Echinococcus granulosus isolate EgG1s[P]
47								CM038614.1-4 Echinococcus granulosus isolate EgG1s
48	64	10318*	14743	117*	755	619*	1597	^LN902264.1-1 Echinococcus multilocularis genomic s	CM038615.1-3 Echinococcus granulosus isolate EgG1s	JAIKUZ010000010.1-1 Echinococcus granulosus isolat	NS	2.26238351363858E-11	2.98527892234449E-07	1.59826000312854E-11	2.10919554711098E-07	5.44835827806173E-48	NS	NS	NS
48									CM038615.1-2 Echinococcus granulosus isolate EgG1s
49	65~	17972	18198	3747	3844	1972	2082	LN902849.1-2 Echinococcus multilocularis genomic s	Unknown (LN901900.1-1 Echinococcus multilocularis genomic s)	OX104024.1-1 Schistosoma margrebowiei genome assem	9.22666551539096E-05	3.802301401035E-08	NS	3.1820289149175E-04	NS	5.9511217336074E-03	NS	NS	NS
49									Unknown(CM038613.1-2 Echinococcus granulosus isolate EgG1s)	OX104027.1-1 Schistosoma margrebowiei genome assem
49									Unknown(CM038613.1-3 Echinococcus granulosus isolate EgG1s)	OX104027.1-2_ Schistosoma margrebowiei genome asse
49									Unknown(CM038614.1-1 Echinococcus granulosus isolate EgG1s)
49									Unknown(LN902502.1-1 Echinococcus multilocularis genomic s)
49									Unknown(LN901900.1-2 Echinococcus multilocularis genomic s)
49									Unknown(CM038613.1-5 Echinococcus granulosus isolate EgG1s)
49									Unknown(LN902515.1-1 Echinococcus multilocularis genomic s)
50	66~	8274	9053	448	525	419	454	^LN901937.1-1 Echinococcus multilocularis genomic s	LN901789.1-1 Echinococcus multilocularis genomic s	LN901900.1-1 Echinococcus multilocularis genomic s	2.18183092467147E-07	8.92670017028354E-06	NS	NS	NS	NS	NS	NS	NS
51	67~	20048	30206*	3701	4399*	3049	3671*	^CM038613.1-3 Echinococcus granulosus isolate EgG1s	Unknown (JAIKUZ010000010.1-3 Echinococcus granulosus isolat)	JAIKUZ010000023.1-1 Echinococcus granulosus isolat	7.1692081408406E-04	NS	NS	4.65036137030243E-07	NS	NS	NS	NS	5.58013206863883E-06
51								CM038613.1-2 Echinococcus granulosus isolate EgG1s		CM038614.1-1 Echinococcus granulosus isolate EgG1s
52	69	41044*	18530*	3827*	522*	4330*	2272*	^LN901860.1-1 Echinococcus multilocularis genomic s	Unknown (CM038614.1-5 Echinococcus granulosus isolate EgG1s)	JAIKUZ010000023.1-2_ Echinococcus granulosus isola	4.31724185045263E-08	NS	NS	2.93990614879869E-09	2.84347073347292E-06	NS	NS	NS	5.92542681587815E-09
53	71~	18550	18911*	2257	2414*	2272	2478*	^OX104025.1-1 Schistosoma margrebowiei genome assem	OX103944.1-2 Schistosoma mattheei genome assembly		Unknown (KL596890.1-2 Opisthorchis viverrini)	4.24584076750652E-06	NS	5.95566451622835E-05	NS	NS	2.89703714298917E-10	NS	NS	NS
54	72~	45108*	17631	5176*	383	4389*	1809	^CM038614.1-5 Echinococcus granulosus isolate EgG1s	Unknown (JAIKUZ010000010.1-2 Echinococcus granulosus isolat)	CM038614.1-4 Echinococcus granulosus isolate EgG1s	8.45764503530363E-06	NS	NS	1.15614371396681E-03	3.57937794124917E-04	5.05161931285698E-05	NS	NS	6.07736083679811E-12
55	73	35672	12287	2370	1	3995	743	^NW_008753487.1-1 Opisthorchis viverrini unplaced g	NW_008751928.1-3 Opisthorchis viverrini	Unknown (KL596771.1-1 Opisthorchis viverrini)	NS	NS	NS	5.51324577673091E-06	2.70894801972938E-06	1.39813724947153E-04	NS	NS	3.79515878445869E-06
55								KL596890_1_1 Opisthorchis viverrini unplaced genom
56	74~	27495	30411*	5696	5762*	3641	3746*	CM038613.1-1 Echinococcus granulosus isolate EgG1s	Unknown (LN902515.1-1 Echinococcus multilocularis genomic s)	CM038613.1-4 Echinococcus granulosus isolate EgG1s	2.18159810502524E-05	NS	NS	NS	NS	NS	NS	NS	9.68300981121994E-04
56									Unknown(CM038614.1-1 Echinococcus granulosus isolate EgG1s)	JAIKUZ010000023.1-2_ Echinococcus granulosus isola
56									Unknown(LN901900.1-1 Echinococcus multilocularis genomic s)
56									Unknown(LN901900.1-2 Echinococcus multilocularis genomic s)
56									Unknown(JAIKUZ010000010.1-3 Echinococcus granulosus isolat)
56									Unknown(JAIKUZ010000023.1-1 Echinococcus granulosus isolat)
56									Unknown(LN902849.1-1 Echinococcus multilocularis genomic s)
56									Unknown(CM038615.1-5 Echinococcus granulosus isolate EgG1s)
56									Unknown(CM038613.1-5 Echinococcus granulosus isolate EgG1s)
57	75	37895	38537	1869	2186	4262	4294	^QNGE01020623.1-1 Paragonimus westermani strain IND	NW_008751928.1-3 Opisthorchis viverrini	Unknown (KL596771.1-1 Opisthorchis viverrini)	3.86089367248182E-09	NS	NS	3.35124458990722E-05	2.93354490273181E-08	5.73407962912862E-11	NS	NS	1.73812519932426E-09
57									KL596890.1-3 Opisthorchis viverrini	Unknown(NW_008751809.1-1 Opisthorchis viverrini)
58	76~	14258	19655*	4684	5305*	1353	2925*	^CM038615.1-5 Echinococcus granulosus isolate EgG1s	Unknown (LN902849.1-1 Echinococcus multilocularis genomic s)	CM038613.1-2 Echinococcus granulosus isolate EgG1s	4.40647361567569E-02	NS	NS	3.55228980077297E-05	1.72764841178428E-03	NS	NS	NS	NS
58										CM038613.1-3 Echinococcus granulosus isolate EgG1s
58										CM038614.1-1 Echinococcus granulosus isolate EgG1s
59	77~	17835*	18160	997*	1136	1904*	2069	^LN902515.1-1 Echinococcus multilocularis genomic s	CM038613.1-2 Echinococcus granulosus isolate EgG1s	LN902849.1-1 Echinococcus multilocularis genomic s	3.97000251466962E-05	7.31541350161313E-04	4.649798124861E-04	8.68843605503549E-04	7.62147095710197E-04	2.92410495065447E-02	NS	NS	5.79376151615907E-03
59									CM038613.1-3 Echinococcus granulosus isolate EgG1s
59									CM038614.1-1 Echinococcus granulosus isolate EgG1s
60	78	18856	19734	1359	1870	2446	2960	^LN902515.1-1 Echinococcus multilocularis genomic s	OX104071.1-1 Dicrocoelium dendriticum	CALYDF020003730.1-1 Dicrocoelium dendriticum	3.64719969566603E-05	NS	NS	NS	1.81607318459209E-02	4.20244632905239E-14	NS	NS	NS
60								CM038613.1-2 Echinococcus granulosus isolate EgG1s
60								CM038613.1-3 Echinococcus granulosus isolate EgG1s
60								CM038614.1-1 Echinococcus granulosus isolate EgG1s
60								LN901900.1-1 Echinococcus multilocularis genomic s
60								LN902502.1-1 Echinococcus multilocularis genomic s
60								LN901900.1-2 Echinococcus multilocularis genomic s
60								JAIKUZ010000010.1-3 Echinococcus granulosus isolat
60								JAIKUZ010000023.1-1 Echinococcus granulosus isolat
60								LN902849.1-1 Echinococcus multilocularis genomic s
60								CM038613.1-5 Echinococcus granulosus isolate EgG1s
61	80~	35045*	13059	2623*	299	3953*	926	LN902502.1-1 Echinococcus multilocularis genomic s	CM038613.1-2 Echinococcus granulosus isolate EgG1s	LN901900.1-1 Echinococcus multilocularis genomic s	5.44408999313487E-06	NS	1.39025771769944E-04	NS	NS	NS	NS	NS	1.90522687088301E-04
61									CM038613.1-3 Echinococcus granulosus isolate EgG1s
62	81~	4328	5222	588	860	130	199	^CM038615.1-2 Echinococcus granulosus isolate EgG1s	Unknown (CM030370.1-1 Clonorchis sinensis isolate Cs-k2 chr)	CM038613.1-1 Echinococcus granulosus isolate EgG1s	2.25246654160453E-05	2.04103686838112E-02	NS	5.16858236081061E-05	NS	NS	NS	NS	8.35439344180444E-03
62								CM038613.1-4 Echinococcus granulosus isolate EgG1s	Unknown(CM030370.1-2 Clonorchis sinensis isolate Cs-k2 chr)
63	83	9052*	14437	2721*	3976	454*	1500	^CM038613.1-5 Echinococcus granulosus isolate EgG1s	CM038614.1-1 Echinococcus granulosus isolate EgG1s	LN901900.1-1 Echinococcus multilocularis genomic s	NS	NS	NS	6.03973029057331E-05	2.39546354823657E-05	5.84026321703901E-06	NS	NS	3.17159427001279E-05
63									CM038613.1-2 Echinococcus granulosus isolate EgG1s
63									CM038613.1-3 Echinococcus granulosus isolate EgG1s
64	84~	15005	19162	1904	2885	1625	2643	^JAIKUZ010000010.1-2 Echinococcus granulosus isolat	JAIKUZ010000010.1-1 Echinococcus granulosus isolat	Unknown (CM038614.1-4 Echinococcus granulosus isolate EgG1s)	8.43197940556688E-05	NS	NS	1.01700994368504E-04	2.58003352161187E-04	9.68481131462181E-03	NS	NS	6.71501145455E-06
64								CM038613.1-1 Echinococcus granulosus isolate EgG1s[T]
65	87~	9084*	9148	3378*	3415	454*	454	^CM038615.1-5 Echinococcus granulosus isolate EgG1s	Unknown (JAIKUZ010000023.1-1 Echinococcus granulosus isolat)	LN901937.1-1 Echinococcus multilocularis genomic s	3.80027064631987E-04	5.19063387959111E-03	NS	NS	NS	6.56874133368187E-03	NS	NS	NS
65									Unknown(CM038613.1-3 Echinococcus granulosus isolate EgG1s)
65									Unknown(CM038614.1-1 Echinococcus granulosus isolate EgG1s)
66	90~	18916	19334	2374	2697	2483	2803	^CALYDF020003730.1-1 Dicrocoelium dendriticum	LWMJ02000172.1-1 Taenia asiatica isolate TASYD01 S	Unknown (QNGE01000466.1-2 Paragonimus westermani)	1.04926460457022E-03	NS	NS	1.26654550749205E-02	NS	2.67311807769317E-02	NS	NS	NS
66								CABG01000672.1-1 Schistosoma mansoni	Puerto Rico	[T]
66								NW_017386658.1-1 Schistosoma mansoni	WGS project [T]
66								CALYDF020003730.1-3 Dicrocoelium dendriticum[T]
66								OX104026.1-1 Schistosoma margrebowiei genome assem[P]
67	95~	18236	18307	1993	2064	2108	2148	^CALYDF020003730.1-1 Dicrocoelium dendriticum	NW_008751928.1-3 Opisthorchis viverrini	CALYDF020003730.1-2 Dicrocoelium dendriticum	2.12497342933505E-03	NS	NS	NS	NS	NS	NS	NS	4.80566027846625E-02
67								CALYDF020003730.1-3 Dicrocoelium dendriticum[T]	KL596890.1-3 Opisthorchis viverrini
68	98~	38790	39100	4596	4676	4330	4330	^CM038615.1-4 Echinococcus granulosus isolate EgG1s	LN901860.1-1 Echinococcus multilocularis genomic s	LN902515.1-1 Echinococcus multilocularis genomic s	2.68639156964761E-03	NS	NS	5.78606584012531E-03	NS	NS	NS	NS	NS
69	102~	27478	27702	3521	3601	3641	3641	^LN902600.1-1 Echinococcus multilocularis genomic s	Unknown (LN901900.1-1 Echinococcus multilocularis genomic s)	JAIKUZ010000023.1-2_ Echinococcus granulosus isola	4.9244726684534E-03	NS	NS	1.64172717128189E-06	4.23095791374738E-03	2.69689517626848E-02	NS	NS	NS
69									Unknown(LN901900.1-2 Echinococcus multilocularis genomic s)
69									Unknown(LN902849.1-1 Echinococcus multilocularis genomic s)
69									Unknown(CM038613.1-5 Echinococcus granulosus isolate EgG1s)
70	103~	32080	33210	4070	4168	3794	3904	CM038615.1-4 Echinococcus granulosus isolate EgG1s	Unknown (CM038613.1-4 Echinococcus granulosus isolate EgG1s)	LN901900.1-1 Echinococcus multilocularis genomic s	5.23535434142912E-03	NS	NS	6.10196804758022E-04	4.36304859174649E-02	NS	NS	NS	NS
70										JAIKUZ010000010.1-3 Echinococcus granulosus isolat
71	104~	36528	38046*	4306	4475*	4062	4262*	^CM038615.1-4 Echinococcus granulosus isolate EgG1s	Unknown (CM038614.1-5 Echinococcus granulosus isolate EgG1s)	CM038615.1-5 Echinococcus granulosus isolate EgG1s	4.92795712241912E-03	NS	NS	1.38557221729273E-10	5.29880616400874E-04	NS	NS	NS	NS
71									Unknown(CM038613.1-6 Echinococcus granulosus isolate EgG1s)	JAIKUZ010000010.1-3 Echinococcus granulosus isolat
72	106~	20546	23208	4064	4213	3284	3540	^OX104067.1-1 Dicrocoelium dendriticum	OX104024.1-1 Schistosoma margrebowiei genome assem	KL596627.1-1 Opisthorchis viverrini	5.72930436118998E-03	NS	NS	3.25940165568639E-02	2.06612375908133E-02	NS	NS	NS	NS
72										NW_008751665.1-1 Opisthorchis viverrini
73	107~	19991	7457*	5017	1080*	3025	311*	^QNGE01000737.1-1 Paragonimus westermani	Unknown (OX104071.1-1 Dicrocoelium dendriticum)	CM030370.1-1 Clonorchis sinensis isolate Cs-k2 chr	6.63661113779119E-03	NS	NS	2.1283030949188E-04	2.27789934321605E-07	NS	NS	NS	2.041893918725E-06
73								QNGE01015279.1-1 Paragonimus westermani strain IND
74	108~	14316	15201	644	938	1387	1695	^CALYDF020003730.1-2 Dicrocoelium dendriticum	Unknown (NW_017386658.1-1 Schistosoma mansoni	WGS project )	CALYDF020003730.1-3 Dicrocoelium dendriticum	1.57948557188079E-02	NS	NS	NS	NS	3.66875594038932E-12	NS	NS	9.61943596581272E-03
74									Unknown(CABG01000672.1-1 Schistosoma mansoni	Puerto Rico	)
75	113~	15166	20252	1169	2158	1690	3117	^CM030370.1-2 Clonorchis sinensis isolate Cs-k2 chr	KL596627.1-1 Opisthorchis viverrini	NW_008753375.1-1 Opisthorchis viverrini unplaced g	.023474541641516	NS	NS	3.69839804326433E-04	9.4681549036622E-06	NS	NS	NS	3.39653431673526E-05
76	118~	45040	45246*	6362	6445*	4389	4389*	^CM038615.1-2 Echinococcus granulosus isolate EgG1s	CM030374.1-1 Clonorchis sinensis isolate Cs-k2 chr	LN902178.1-1 Echinococcus multilocularis genomic s	2.55924264474176E-02	NS	NS	8.0446727735733E-05	NS	NS	NS	NS	NS
76								CM038615.1-3 Echinococcus granulosus isolate EgG1s
76								CM038614.1-4 Echinococcus granulosus isolate EgG1s[P]
Table Key:
~ = It is possible that this apparent recombination signal could have been caused by an evolutionary
process other than recombination.
* = The actual breakpoint position is undetermined (it was most likely overprinted by a subsequent
recombination event).
^ = The recombinant sequence may have been misidentified (one of the identified parents might be the recombinant)
Minor Parent = Parent contributing the smaller fraction of sequence.
Major Parent = Parent contributing the larger fraction of sequence.
Unknown = Only one parent and a recombinant need be in the alignment for a recombination event to be detectable.
The sequence listed as unknown was used to infer the existance of a missing parental sequence.
NS = No significant P-value was recorded for this recombination event using this method.

## Sheet: LWMJ02000172.1 with its six hom
Recombination analysis of of LWMJ02000172.1 with its six homologous sequences.
			Breakpoint Positions
		In Alignment		In Recombinant Sequence		Relative to CDI96766.2_1							Detection Methods
Recombination Event Number	Number In .RDP File	Begin	End	Begin	End	Begin	End	Recombinant Sequence(s)	Minor Parental Sequence(s)	Major Parental Sequence(s)	RDP	GENECONV	Bootscan	Maxchi	Chimaera	SiSscan	PhylPro	LARD	3Seq
1	1~	393	462	26	95	233	302	^CDS32661.1_1	XP_024345260.1_1	CDS32658.2_1	2.86108266926684E-05	7.37439557425299E-04	NS	1.55370710286262E-07	2.20730035261781E-04	4.03520579258027E-03	NS	NS	5.11108915413061E-07
1									CDI96766.2_1
1									XP_024346028.1_1
2	2~	694	722	492	520	515	543	^XP_024345260.1_1	Unknown (CDS30832.1_1)	XP_024346028.1_1	3.18405164267589E-04	NS	NS	NS	NS	NS	NS	NS	2.24276924298886E-02
2										CDI96766.2_1
3	3~	158	278	36	118	72	154	^XP_024346028.1_1	Unknown (CDS32658.2_1)	XP_024345260.1_1	4.06317311214319E-04	NS	NS	3.08802674213378E-04	5.64192924046303E-06	1.51691522879244E-21	NS	NS	8.16927460058237E-04
3								CDI96766.2_1
4	4~	779	150	600	64	600	64	^CDI96766.2_1	Unknown (CDS30832.1_1)	XP_024345260.1_1	5.93783703654341E-03	NS	NS	4.51784295324036E-06	7.0674752980282E-04	NS	NS	NS	NS
Table Key:
~ = It is possible that this apparent recombination signal could have been caused by an evolutionary
process other than recombination.
* = The actual breakpoint position is undetermined (it was most likely overprinted by a subsequent
recombination event).
^ = The recombinant sequence may have been misidentified (one of the identified parents might be the recombinant)
Minor Parent = Parent contributing the smaller fraction of sequence.
Major Parent = Parent contributing the larger fraction of sequence.
Unknown = Only one parent and a recombinant need be in the alignment for a recombination event to be detectable.
The sequence listed as unknown was used to infer the existance of a missing parental sequence.
NS = No significant P-value was recorded for this recombination event using this method.
